# Supplementary material for: Network Analysis Identifies Drug Targets and Small Molecules to Modulate Apoptosis Resistant Cancers
Source: Cancers (Basel). 2021 Feb 18;13(4):851. doi: 10.3390/cancers13040851 (PMC7922238; doi:10.3390/cancers13040851)
Supplement: Supplementary file 1 [file cancers-13-00851-s001.zip]

Archive with 15 entries (14 files):
- SupplementaryFigures_tables/
- SupplementaryFigures_tables/SupplementaryTable1.xlsx
- __MACOSX/SupplementaryFigures_tables/._SupplementaryTable1.xlsx
- SupplementaryFigures_tables/Supplementaryfigures.pdf
- __MACOSX/SupplementaryFigures_tables/._Supplementaryfigures.pdf
- SupplementaryFigures_tables/SupplementaryTable6.xlsx
- __MACOSX/SupplementaryFigures_tables/._SupplementaryTable6.xlsx
- SupplementaryFigures_tables/SupplementaryTable5.xlsx
- __MACOSX/SupplementaryFigures_tables/._SupplementaryTable5.xlsx
- SupplementaryFigures_tables/SupplementaryTable4.xlsx
- __MACOSX/SupplementaryFigures_tables/._SupplementaryTable4.xlsx
- SupplementaryFigures_tables/SupplementaryTable3.xlsx
- __MACOSX/SupplementaryFigures_tables/._SupplementaryTable3.xlsx
- SupplementaryFigures_tables/SupplementaryTable2.xlsx
- __MACOSX/SupplementaryFigures_tables/._SupplementaryTable2.xlsx
