# Supplementary material for: Network Analysis Identifies Drug Targets and Small Molecules to Modulate Apoptosis Resistant Cancers
Source: Cancers (Basel). 2021 Feb 18;13(4):851. doi: 10.3390/cancers13040851 (PMC7922238; doi:10.3390/cancers13040851)
Supplement: Supplementary file 1 [file cancers-13-00851-s001.zip › SupplementaryFigures_tables/SupplementaryTable1.xlsx]

## Sheet: TableS1
Supplementary Table S1
Significantly regulated genes in Colon adenocarcinoma Up regulated (FC:2, p.adj.pvalue<0.05)					Significantly regulated genes in Colon adenocarcinoma Down regulated (FC:2, p.adj.pvalue<0.05)
Genes	logFC	adj-P-Val			Genes	logFC	adj-P-Val
CYBB	1.23605	1.22119e-08			MIF	-1.12706196801749	7.89625e-22
NCOA4	1.06832	9.17865e-54			AURKA	-1.54357822012232	2.94927e-40
LPCAT3	1.02694	2.29902e-29			SLC7A11	-2.53453387897819	6.17935e-47
CAMP	1.07324	1.94987e-15			FANCD2	-1.14707316249397	1.27557e-30
HLA-DPA1	1.49774	6.59109e-11			GLS2	-2.87773568952241	1.86751e-45
TRIM40	3.2064	2.55694e-34			CA9	-5.07797258069588	6.68281e-33
HLA-DQB2	1.16365	5.9426e-06			KIFC1	-1.20679477348976	1.9581e-31
CYP21A2	1.89721	1.8051e-23			VARS1	-1.0137330523918	2.11981e-39
SLC44A4	1.65256	5.41886e-24			CFB	-1.20827406410865	2.75637e-12
LTB	1.21296	1.11186e-10			LY6G6E	-2.34331054423431	9.58576e-21
B3GALT4	1.68143	1.05059e-42			LY6G6D	-4.2047952845418	3.7839e-14
HLA-DQA2	1.15398	6.96566e-05			UBD	-2.33606861990006	3.90236e-16
ATP6V1G2	2.3822	3.07159e-50			PALM2	-1.18287231142801	1.82401e-11
HLA-DPB1	1.45213	1.3877e-11			SRCIN1	-1.54862134030289	2.98023e-15
HLA-DMB	1.3545	1.18735e-10			ARHGAP11B	-1.05795603723875	2.33663e-15
HLA-DOB	1.54011	1.18572e-11			DUSP14	-1.59679370936098	7.72688e-50
DHRS11	2.80504	7.80477e-67			RDM1	-1.06806153434839	1.22111e-09
CCL15	1.42194	8.57154e-21			ZSWIM4	-1.56495311998583	1.69616e-51
ZZEF1	1.6742	5.49928e-51			ZP3	-1.43139775196449	9.78362e-23
ZSWIM6	1.03894	7.81463e-36			ZNRF3	-1.47450998121188	2.20421e-28
ZSCAN23	1.59968	7.06079e-14			ZNF860	-1.0522972317891	1.6011e-18
ZSCAN18	1.82245	7.92462e-15			ZNF74	-1.07004889596145	5.06177e-37
ZNF98	1.26385	1.95536e-15			ZNF697	-1.30926577584804	2.38311e-31
ZNF880	1.32084	7.92092e-08			ZNF695	-2.01655909172894	2.67204e-34
ZNF879	1.04985	1.73046e-08			ZNF692	-1.54850035483766	2.7812e-38
ZNF853	1.06717	2.50452e-06			ZNF593	-1.04368883380415	6.21062e-22
ZNF844	1.24246	3.38041e-11			ZNF485	-1.18426297687401	1.62101e-36
ZNF835	2.04703	1.65184e-32			ZNF473	-1.04525431594565	8.74344e-44
ZNF831	1.7571	1.30035e-14			ZNF469	-1.53895416578309	8.30095e-12
ZNF829	1.27789	5.05764e-16			ZNF367	-1.07935258487273	1.24781e-26
ZNF813	1.29209	1.86216e-06			ZNF280C	-1.42172540766029	3.82653e-43
ZNF804A	1.4636	9.01038e-17			ZNF280A	-1.55459352093944	1.05868e-12
ZNF793	1.61252	8.42867e-11			ZNF251	-1.09593386501368	9.05053e-20
ZNF781	1.59926	1.4549e-25			ZNF239	-1.63869604861264	6.74706e-29
ZNF772	1.7408	5.86401e-15			ZNF121	-1.15143954699999	3.40151e-22
ZNF727	1.64092	3.08126e-24			ZMYND19	-1.32479220298605	2.16297e-59
ZNF677	1.73063	8.1431e-22			ZIC5	-2.90887962493143	1.1757e-10
ZNF676	1.66255	5.63394e-33			ZIC2	-2.91468708093311	2.75378e-10
ZNF671	1.94457	7.72758e-29			ZDHHC9	-1.26362955577314	3.14988e-37
ZNF667	1.48449	1.639e-16			ZDHHC8P1	-1.10701897968279	7.749e-05
ZNF662	1.62874	7.98325e-10			ZC3HAV1L	-1.44030324517977	4.18649e-27
ZNF660	1.04658	1.10294e-09			ZC3H8	-1.25981356864338	1.76999e-46
ZNF655	1.15124	2.30457e-09			ZBTB12	-1.44888444393939	3.47863e-39
ZNF626	1.78391	4.14412e-21			YY2	-1.02421829391399	2.0725e-16
ZNF625	1.46731	8.8009e-17			YDJC	-1.02657505824985	3.92837e-27
ZNF582	1.61182	2.47785e-18			XRCC2	-2.17325495588907	1.55599e-61
ZNF578	1.00081	3.86541e-08			XPOT	-1.34513198117331	3.17174e-51
ZNF575	2.18048	8.77217e-77			XPO5	-1.2825742783617	9.78434e-59
ZNF568	1.70638	5.95499e-19			XPO4	-1.00851685958754	1.3773e-27
ZNF549	1.57369	6.16566e-12			XKRX	-2.10233763867999	1.79128e-25
ZNF540	1.5344	6.37015e-26			XIRP1	-2.15614567565866	1.71677e-18
ZNF536	3.62921	1.50194e-52			WT1	-2.90863148306806	2.9919e-15
ZNF528	1.73594	7.09131e-14			WNT8B	-1.06935453285284	1.74703e-11
ZNF518B	1.03156	1.17288e-05			WNT7B	-2.97588521607625	4.8227e-24
ZNF492	2.05017	2.54364e-19			WNT5A	-1.08567006722161	4.81375e-09
ZNF491	1.1332	1.82158e-19			WNT3	-2.14642878439719	2.06217e-36
ZNF483	1.17232	1.87295e-15			WNT2	-5.2519252855328	7.80943e-85
ZNF471	2.08493	4.47e-19			WNT11	-1.11987921094655	0.00111224
ZNF467	1.26844	8.01368e-17			WFDC10B	-1.16663955264589	1.40339e-10
ZNF454	1.19247	2.22187e-14			WDR90	-1.30275184176664	1.12829e-28
ZNF439	1.31437	6.9364e-11			WDR77	-1.28144446888305	9.69754e-40
ZNF43	1.51437	1.06519e-08			WDR75	-1.18028695626851	2.7798e-71
ZNF423	1.40388	3.8705e-11			WDR74	-1.13432767837702	3.77375e-43
ZNF418	1.55984	3.46802e-17			WDR72	-2.39492666767692	4.4623e-09
ZNF415	1.98847	1.17556e-16			WDR66	-2.48368069238844	1.57744e-36
ZNF396	1.11723	5.74367e-22			WDR62	-1.92671193034496	2.33216e-45
ZNF385D	1.40979	9.56364e-11			WDR43	-1.27852289736686	2.2985e-64
ZNF385B	2.41744	4.11014e-25			WDR4	-1.38964713087295	5.64788e-40
ZNF366	1.23966	3.50771e-10			WDR3	-1.01314185546178	2.81597e-43
ZNF354C	1.2476	2.90641e-09			WDR27	-1.07501902053679	6.55985e-17
ZNF347	1.28173	3.47447e-10			WDR12	-1.13113735388029	6.85373e-47
ZNF334	1.54644	2.65435e-06			WDHD1	-1.05076521964988	4.43486e-24
ZNF331	1.07368	1.03933e-06			VWA2	-3.97674112841324	6.3829e-58
ZNF304	1.8311	1.24381e-16			VTCN1	-1.40948197714088	1.69307e-07
ZNF287	1.03403	4.24619e-09			VSNL1	-2.66277771909534	1.29194e-34
ZNF257	2.20271	2.18713e-21			VSIG8	-1.20634197893975	1.87786e-07
ZNF256	1.2453	1.09127e-07			VGLL1	-1.20866146383597	1.73313e-06
ZNF229	2.1939	2.08771e-29			VGF	-1.33599997696034	8.0206e-07
ZNF219	1.07742	7.63741e-25			VENTX	-1.59112466421888	1.49779e-06
ZNF208	1.23314	7.77115e-10			VEGFA	-1.52460245161881	8.19795e-41
ZNF154	1.18712	4.09625e-13			VCAN	-1.08659048602512	1.23547e-06
ZNF135	1.69741	2.65381e-18			VASH2	-1.32944566749949	6.70736e-18
ZNF134	1.48216	8.15103e-12			UTP20	-1.07154561427495	3.82174e-34
ZNF132	1.37727	6.53919e-33			UTP14A	-1.49788510395655	5.41838e-51
ZMYND12	1.37988	8.63972e-15			URB2	-1.24113868234513	2.40441e-55
ZMAT4	1.90823	5.11737e-40			URB1	-1.05613973446819	1.48681e-33
ZIK1	1.86322	2.41421e-27			UPK2	-1.12047911332863	2.93239e-06
ZIC1	1.26203	3.20307e-10			UPK1A	-1.02484249667002	9.18567e-06
ZG16	8.87685	1.67954e-46			UPF3B	-1.02437505995086	2.91342e-30
ZFYVE28	1.50148	9.38773e-29			UNC93A	-2.83633100564371	4.87829e-15
ZFR2	1.11758	6.33081e-23			UNC5CL	-2.18546965641425	1.55317e-29
ZFPM2	1.70373	1.04451e-13			ULBP3	-1.85458476774847	2.33975e-35
ZFP82	1.49334	8.12793e-13			ULBP2	-3.21075943664215	2.55845e-36
ZFP3	1.24016	4.37786e-14			ULBP1	-2.7702600953313	9.18022e-45
ZER1	1.20426	5.77111e-58			UHRF1	-1.93722047443575	1.60994e-49
ZEB2	1.75866	1.00468e-19			UGGT2	-1.21021057221731	2.67492e-35
ZEB1	1.39819	9.49786e-14			UCN2	-2.54121565893872	6.8906e-32
ZDHHC22	2.20356	1.44697e-39			UCN	-1.0489765715586	5.2649e-12
ZDHHC2	1.14424	6.22779e-09			UCA1	-3.0956581580862	3.58622e-17
ZDHHC15	2.0482	8.50303e-26			UBE2T	-1.37670224846063	7.48567e-33
ZDBF2	1.51171	2.00385e-12			UBE2S	-1.60907136834049	4.02791e-39
ZCWPW2	1.07505	1.74329e-16			UBE2C	-2.05940170408989	5.56813e-52
ZCCHC24	1.09315	1.23126e-08			TYRO3	-1.61388497645969	7.33744e-24
ZCCHC12	1.40611	1.01224e-15			TXLNG	-1.0148014056121	2.77092e-19
ZC3H12D	1.05978	7.68558e-13			TWIST1	-1.41883464519998	6.10676e-10
ZC3H12C	1.83929	1.21585e-19			TUBB3	-1.21286516716588	1.16525e-12
ZBTB7C	3.10264	1.7136e-23			TTYH3	-1.47820401708625	3.22498e-46
ZBTB7B	1.39166	2.43573e-59			TTLL4	-1.16506885691969	1.8588e-52
ZBTB16	3.58497	5.41718e-35			TTK	-1.36094329561514	1.5052e-34
YPEL4	1.70405	4.93951e-21			TTC9	-1.28755754240094	7.83239e-12
XPNPEP2	2.30562	4.78369e-08			TTC26	-1.99245651981222	8.38457e-78
XKR4	3.12424	5.68426e-84			TTC16	-1.15054495639347	7.17628e-11
XK	1.12159	6.72657e-16			TSPO2	-1.08749286704727	2.39419e-09
XDH	2.86213	8.4569e-27			TSIX	-1.02570313474887	0.0475692
XCR1	1.38096	1.79082e-13			TSEN2	-1.04895593289403	3.20524e-24
XCL2	1.89663	1.18159e-22			TRPV4	-1.2577432520473	8.57827e-10
XCL1	1.64659	1.33181e-13			TRPM2	-1.16306288620591	1.4669e-07
WWTR1	1.1972	7.98946e-09			TROAP	-1.9664343287701	8.81131e-51
WSCD2	2.88241	1.0407e-25			TRMT1	-1.22032244736024	3.70276e-43
WSCD1	3.62239	6.19362e-41			TRIP13	-2.19723900788717	1.35287e-70
WNT9A	2.06964	6.28026e-24			TRIM72	-1.18481203817687	0.000384349
WNT6	1.11525	8.70074e-06			TRIM59	-1.16830869627122	3.38398e-38
WNT5B	1.26664	7.92455e-11			TRIM29	-3.93953893496958	2.693e-46
WNT2B	1.9891	6.34507e-26			TRIB3	-3.54575968502401	2.5864e-85
WNT16	1.27918	5.03436e-12			TREM1	-2.08628002809882	1.90583e-12
WIPF3	1.01705	3.12648e-05			TRAP1	-1.17315608621077	7.08369e-43
WFIKKN2	1.53449	3.61176e-20			TRAIP	-1.09340070761873	1.00633e-28
WFDC2	1.89959	1.00978e-07			TRAF5	-1.44032138340605	2.12423e-31
WFDC1	1.53088	2.07924e-16			TPX2	-2.01551915776006	1.61658e-61
WDR86	1.32479	5.48224e-14			TPRXL	-1.73886220059503	1.01799e-08
WDR78	2.60392	2.96323e-39			TP73	-1.95990158841383	2.6918e-17
WDR7	1.2011	2.00303e-35			TOP2A	-1.51969418459605	3.45905e-41
WDR17	2.8041	4.69139e-35			TOP1MT	-1.75570721932622	6.44953e-44
WDFY4	1.61166	5.1617e-11			TOMM34	-1.77716614013861	6.07256e-54
WASF3	1.34018	2.93336e-06			TNS4	-3.27661586553259	4.2635e-38
WAS	1.35603	1.06839e-13			TNNT2	-1.61790080627012	2.31314e-11
VWDE	1.12657	0.00022933			TNNT1	-2.34344424764522	1.18155e-08
VWC2	2.08241	1.91837e-43			TNNC1	-1.01578203654833	0.000838343
VWA5B2	1.87985	1.53518e-13			TNFSF9	-2.16428817652864	4.65675e-16
VWA5A	1.70643	1.65081e-23			TNFSF15	-1.43985016877872	2.4234e-22
VWA3B	2.07451	1.39035e-24			TNFSF11	-1.309012302936	1.68069e-08
VSTM2A	5.46209	6.14852e-110			TNFRSF6B	-2.95267208471285	1.4528e-22
VSIG4	2.28719	2.84634e-17			TNFRSF12A	-2.58075068406562	4.66723e-70
VSIG2	5.00103	8.7534e-25			TNFRSF11B	-1.11170164588742	9.65347e-06
VPS4B	1.02528	2.40733e-38			TNFRSF10C	-1.1725817765138	2.32969e-10
VPREB3	2.82181	2.64933e-32			TNFRSF10B	-1.17495227309143	6.5061e-27
VNN2	1.76531	5.39547e-10			TMPRSS5	-2.04053667154264	2.45088e-12
VLDLR	1.82069	1.4909e-15			TMPRSS3	-2.5750255132027	3.63129e-23
VIT	3.48426	6.93383e-49			TMPRSS13	-2.78422930311893	6.66069e-20
VIPR2	2.3811	2.82276e-19			TMEM97	-1.45867841432302	1.7425e-37
VIPR1	2.00999	2.5076e-26			TMEM67	-1.2126352803449	3.08102e-24
VIP	4.79998	1.8896e-27			TMEM63A	-1.16385902506528	5.7986e-31
VILL	1.80459	1.4115e-27			TMEM41A	-1.07033661081067	1.17451e-53
VGLL3	1.09031	1.23541e-05			TMEM211	-2.51965129825806	5.04291e-16
VEPH1	1.70123	1.05886e-16			TMEM198	-1.03679605104901	1.27612e-10
VCAM1	1.02503	1.51418e-07			TMEM161A	-1.1112158977145	4.02607e-43
VAV1	1.45611	8.09288e-13			TMEM158	-1.1914380332171	1.36401e-12
VAT1L	2.43464	6.28021e-32			TMEM132A	-2.29191838305641	5.31163e-55
VAMP2	1.33771	1.5781e-43			TMED7-TICAM2	-1.07486814634392	6.79778e-05
UST	2.16536	1.22246e-19			TM4SF19	-2.12986472604315	8.65976e-19
USP51	1.49285	6.41556e-18			TM4SF1	-1.04741369576	6.18305e-14
USP44	1.26065	1.83114e-13			TLX1NB	-1.0649063757205	4.9458e-12
USP2	4.2117	4.45788e-66			TLX1	-3.26854842958379	1.12377e-31
UNC80	2.02655	9.7029e-42			TLCD3A	-1.1044505829087	4.20892e-24
UNC5D	2.55008	6.31025e-52			TKT	-1.00755253483184	4.71329e-37
UNC5C	3.39229	6.29006e-50			TIMP1	-1.88590980498429	5.09303e-42
UGT3A2	1.17466	2.2703e-16			TIMELESS	-1.07918545609637	2.0676e-33
UGT2B7	1.7227	9.55804e-08			TIGD4	-1.43527036606173	9.502e-26
UGT2B15	4.70332	6.13374e-27			TIGD1	-1.37428607760272	4.74037e-30
UGT2B10	1.26951	5.52464e-06			THY1	-1.23943339891498	2.76645e-12
UGT2A3	5.22636	3.85949e-31			THUMPD2	-1.04789911400449	3.21621e-53
UGT1A9	3.63702	2.97332e-26			THBS2	-1.86427317190267	9.99773e-09
UGT1A8	5.38589	7.4341e-48			TH	-2.16677123812089	5.6428e-16
UGT1A7	2.12706	3.79251e-30			TGS1	-1.01113190635131	2.36292e-35
UGT1A5	1.5684	8.0804e-28			TGIF2	-1.86784933918089	1.08466e-45
UGT1A10	4.51663	6.37455e-37			TGIF1	-1.0490854656274	2.97244e-32
UGT1A1	4.07393	3.70594e-28			TGFBI	-2.88342507671153	1.34635e-47
UGP2	1.99261	2.00511e-108			TGDS	-1.14758920093403	1.4858e-33
UGDH	1.79244	1.13909e-55			TG	-4.00718933684546	8.34122e-32
UCN3	3.12123	6.35986e-26			TFR2	-2.66998449386714	1.27138e-29
UCHL1	2.83671	4.80419e-21			TFAP4	-1.44749108042376	4.07957e-62
UBE2QL1	2.39992	2.81612e-23			TFAP2A	-2.17641143240211	4.07851e-13
UBASH3A	1.21846	5.91043e-09			TEX19	-1.13960310087165	2.44821e-10
TYRP1	1.87196	2.82343e-13			TEX10	-1.1538808566493	4.50032e-59
TYROBP	1.17453	2.24235e-09			TESC	-3.80838476976939	9.61482e-41
TXNIP	1.63642	1.53324e-25			TERC	-1.0155295239211	6.53606e-10
TXLNB	1.69061	4.65494e-17			TEAD4	-2.24671092905755	3.4754e-86
TWIST2	1.99953	2.50688e-20			TDO2	-1.13112937486535	4.35024e-05
TUSC3	1.58464	1.26132e-15			TDGF1	-2.53953485714892	5.86134e-16
TUBB6	1.04941	6.37177e-16			TCP11	-1.01782203876071	0.000606556
TUBB2B	1.92426	4.86169e-12			TCOF1	-1.31507182783828	1.50511e-46
TUBAL3	3.1589	1.91525e-32			TCN1	-4.46887809404345	3.70264e-19
TUB	2.1971	4.52772e-21			TCFL5	-1.28006758027054	7.55505e-29
TTYH2	1.20238	8.17591e-13			TCF7	-1.97355154914488	2.02684e-41
TTYH1	1.64532	3.08913e-14			TBX4	-1.05593669865976	0.000164032
TTR	2.46804	1.24622e-15			TBX20	-1.34994698021979	1.73144e-07
TTLL7	2.05588	1.0685e-16			TBX15	-2.05172258408644	1.28337e-20
TTLL6	2.78435	2.62686e-31			TBC1D16	-1.13736844237906	3.8172e-25
TTC38	1.09626	1.05722e-23			TAS2R38	-1.68805481799518	4.13442e-19
TTC28	1.55486	5.80427e-19			TARBP1	-1.22517641060246	1.99555e-37
TTC22	2.00164	5.31713e-43			TAFA5	-1.06556764867996	1.30083e-07
TST	1.63715	1.1958e-41			TAF1D	-1.33234440394775	2.87456e-50
TSPYL5	1.65508	3.43644e-17			TAF1A	-1.43735012899511	1.13386e-47
TSPAN7	3.22312	2.71095e-42			TACSTD2	-3.34118802549341	6.03326e-21
TSPAN4	1.01781	1.58127e-11			TACC3	-1.04265322571824	1.93356e-23
TSPAN2	1.62198	5.83672e-12			SYT8	-1.53699301662968	1.23832e-09
TSPAN18	1.19286	1.21003e-09			SYT7	-1.60894030255528	1.08216e-15
TSPAN11	1.95672	1.18897e-21			SYT12	-1.31998989001286	3.34027e-08
TSPAN1	2.73636	1.1415e-37			SUV39H2	-1.0579959977952	1.70946e-37
TSLP	1.38237	2.24655e-14			SULT2B1	-3.28228182384135	4.24626e-50
TSHZ3	1.2146	8.30768e-11			SULT1C2	-1.98644256792499	1.30759e-11
TSHZ1	1.15359	1.57757e-27			SULF1	-1.57855512633572	1.64923e-09
TSHR	1.35506	4.73168e-16			STX1A	-1.66646534332313	3.41384e-34
TSC22D3	1.17465	8.82376e-15			STRA6	-4.82989012043992	9.00232e-45
TRPV3	3.41525	2.22709e-43			STK31	-3.17449094661434	1.39949e-29
TRPM6	5.03008	9.8929e-44			STIL	-1.16416254164663	1.58284e-28
TRPM5	1.54509	9.02255e-09			STC2	-3.50814182313026	4.20932e-35
TRPM4	1.25369	3.32177e-23			STC1	-2.21945773056978	2.32714e-29
TRPC6	1.47794	5.82982e-16			SSTR5	-1.74177365916662	1.1763e-08
TRPC1	1.17601	5.3623e-10			SSB	-1.11519562181434	4.47807e-54
TRPA1	2.42018	5.57288e-14			SRPX2	-2.48562246754996	1.07059e-21
TRIM9	2.67103	1.4272e-27			SRMS	-1.62186779871108	3.1015e-09
TRIM58	2.87159	2.28031e-16			SRM	-1.08796559408446	9.27762e-35
TRIM50	1.19816	5.63773e-27			SQLE	-1.76696644815735	2.89445e-38
TRIM36	1.7537	1.30569e-21			SPTBN5	-2.83510855683425	1.85606e-27
TRIM3	1.00909	2.25366e-33			SPTBN2	-3.2420067322777	7.77174e-85
TRHDE	2.94038	7.95107e-27			SPRY4	-1.09883823160999	2.99061e-31
TREH	2.40532	6.44733e-17			SPRR3	-1.32482754191482	3.68672e-05
TRAT1	1.70211	1.29041e-14			SPRR2D	-1.70724881337682	1.41253e-07
TRANK1	2.00126	8.18584e-41			SPRR2A	-1.63435382975115	6.2198e-07
TRAK2	1.03574	1.68051e-49			SPRR1B	-1.6118248730115	8.56692e-07
TRAF3IP3	1.32988	8.5463e-13			SPRR1A	-1.68198114038292	5.39056e-07
TPSG1	4.04953	7.5806e-27			SPP1	-2.66927187538904	5.83503e-12
TPSD1	2.0149	1.533e-10			SPON2	-1.24358466631297	4.63895e-13
TPSB2	2.79332	6.09004e-24			SPOCD1	-1.89633128932242	8.69051e-20
TPSAB1	2.54967	6.03326e-21			SPNS3	-1.51587269617626	1.80529e-21
TPO	2.5094	4.9837e-30			SPIN4	-1.08792278270651	3.58918e-26
TPM2	1.73585	2.0878e-15			SPERT	-3.15441203873032	2.371e-30
TPM1	1.34281	1.53745e-26			SPDYC	-1.83831492574777	1.02009e-13
TPH1	4.04314	2.52304e-56			SPC25	-1.31715852545121	1.879e-37
TP53INP2	2.62541	2.6002e-58			SPATA17	-1.34909777492299	6.39689e-13
TP53INP1	1.18335	2.97822e-23			SPATA12	-2.63955310468361	4.69324e-67
TP53I3	1.20258	1.76794e-32			SPARC	-1.13310350922891	3.32165e-09
TOX2	1.1256	3.22043e-11			SPAG5	-1.06136205336627	4.92743e-26
TOX	2.26691	1.16744e-19			SPACA3	-1.27535978058667	1.7856e-05
TOM1L2	1.22191	3.98683e-41			SP8	-1.93306825755032	1.39928e-11
TNXB	4.3001	9.58907e-47			SP6	-1.76117956116983	6.97593e-19
TNS1	2.37472	1.98176e-21			SP5	-2.80006348643708	7.94475e-23
TNNT3	1.71242	4.32065e-27			SOX9	-1.99509832257071	4.79873e-60
TNNI3K	1.61964	1.77388e-18			SOX4	-1.75109470534013	3.55194e-52
TNFSF8	1.53324	7.3536e-13			SOX14	-1.9804905497344	1.23934e-11
TNFSF12	1.3498	1.22126e-20			SOX1	-1.75655016238576	3.11008e-05
TNFSF10	1.42207	3.47433e-33			SORD	-1.47391649706047	1.21989e-38
TNFRSF17	4.32104	7.47341e-39			SNTB1	-2.12965206685018	7.83754e-44
TNFRSF13C	1.58734	1.28402e-15			SNORD1C	-2.11756845129748	4.76202e-47
TNFRSF13B	3.85257	5.52355e-51			SNORA8	-1.2827151206881	5.62698e-34
TNFRSF11A	1.57967	1.29874e-15			SNHG7	-1.07516878738881	3.81458e-18
TNFAIP8L3	1.82151	6.79984e-20			SNHG6	-1.15194828458746	3.66561e-24
TNFAIP8L2	1.3484	5.50279e-16			SNHG4	-1.67430137478085	2.06389e-26
TMTC1	2.03173	3.31544e-23			SNHG32	-1.00422843830959	4.13442e-19
TMPRSS2	1.41877	2.50846e-28			SNHG3	-1.43042980018235	1.68993e-25
TMOD2	1.27476	4.41905e-13			SNHG12	-1.20206206577545	2.03044e-20
TMOD1	1.97879	7.5606e-30			SNHG11	-1.13465361732216	5.75363e-24
TMIGD2	1.84756	7.11212e-21			SNHG1	-1.61920987809523	4.51021e-39
TMIGD1	8.83346	1.82364e-80			SNAI1	-1.71318957160057	1.05333e-31
TMIE	1.30205	2.71473e-16			SMYD5	-1.06755868645384	6.8661e-49
TMEM88	1.09829	2.93617e-16			SMTNL2	-1.11529596687455	8.87499e-05
TMEM82	4.24975	1.11002e-48			SMOX	-2.12560295610419	6.86207e-52
TMEM74	1.71832	1.85729e-24			SLCO5A1	-1.41408669024394	2.62801e-13
TMEM72	5.04286	3.14985e-76			SLCO4A1	-3.27767752777979	1.91904e-81
TMEM63C	2.01601	8.84054e-11			SLCO1B3	-4.24340230153632	1.96471e-18
TMEM61	2.46365	1.30691e-19			SLCO1B1	-1.06598055930354	1.4725e-06
TMEM59	1.05714	2.23545e-35			SLC9A7	-1.73990470729092	2.74512e-13
TMEM54	1.47421	5.87963e-33			SLC9A5	-1.05471108514631	1.89911e-13
TMEM47	1.44427	6.80899e-13			SLC7A6	-1.07523442742887	3.2101e-35
TMEM45B	1.31067	4.58499e-21			SLC7A5	-2.96109541677219	4.75198e-73
TMEM37	3.19124	2.7806e-49			SLC7A1	-1.15882777409742	1.16358e-28
TMEM30B	1.11536	1.21829e-31			SLC6A6	-2.94462489330231	7.64226e-63
TMEM25	1.6304	1.24252e-15			SLC6A20	-2.89859926467265	6.03151e-17
TMEM229A	1.74609	2.28185e-15			SLC6A14	-2.40496158853503	8.79889e-09
TMEM220	3.27362	6.03561e-50			SLC6A1	-1.1399155422328	2.067e-10
TMEM200B	1.71648	2.07216e-14			SLC5A6	-1.66599908878232	2.47134e-38
TMEM196	1.0927	1.5781e-43			SLC4A8	-1.09559259794919	1.56578e-08
TMEM179	1.18754	3.77605e-34			SLC4A5	-1.07945576278862	1.52524e-23
TMEM171	2.66142	3.62061e-36			SLC4A11	-3.62340548383289	4.9362e-35
TMEM169	1.00482	4.49091e-10			SLC3A2	-1.05601346593463	1.05213e-37
TMEM156	1.82372	2.99782e-19			SLC39A10	-1.79706211336433	1.94227e-65
TMEM155	1.65453	5.23915e-26			SLC38A5	-1.0831953037713	0.000482849
TMEM151B	1.61084	4.06803e-25			SLC38A3	-1.19198524955415	0.00026929
TMEM140	1.20492	9.88962e-27			SLC35E4	-1.13320372285854	2.1066e-16
TMEM132D	1.87506	2.54472e-25			SLC35D3	-2.65666149418115	3.72e-13
TMEM132C	2.66116	4.16644e-15			SLC34A3	-1.31133900246045	2.48491e-10
TMEM132B	1.83894	3.35107e-21			SLC2A12	-1.26225343027744	1.67399e-10
TMEM130	2.61499	2.50288e-25			SLC2A1	-1.32504664637324	2.14783e-15
TMEM108	1.95661	3.93813e-30			SLC29A1	-1.17675192174799	3.94465e-31
TMEM100	4.29777	7.28453e-58			SLC28A3	-1.62920914219512	3.66238e-06
TMEFF2	3.48735	7.08477e-105			SLC27A5	-1.00976893259186	2.39313e-08
TMED6	1.23472	9.92909e-10			SLC26A9	-1.88486894472671	1.92363e-08
TMCC3	2.42208	6.8003e-47			SLC25A32	-1.03362525129758	1.50546e-37
TM6SF2	3.14979	2.84569e-36			SLC25A27	-1.14296520630358	1.38302e-09
TM6SF1	1.05536	8.5329e-09			SLC22A3	-1.94105192886051	1.22188e-24
TM4SF20	1.13065	0.00451061			SLC22A15	-1.00943143254968	4.28666e-09
TLX2	1.8445	2.44541e-30			SLC22A11	-2.93999026470936	3.88861e-16
TLR9	1.97981	8.78034e-27			SLC1A5	-1.01872334542348	9.27246e-28
TLR8	1.8206	1.70232e-11			SLC17A9	-2.09421374168426	5.45222e-22
TLR7	2.25714	3.76275e-22			SLC13A3	-2.40329674818203	1.03804e-09
TLR6	1.14124	5.2208e-10			SLC12A8	-1.25852621008918	2.0505e-45
TLR3	2.31955	1.83209e-36			SLC12A2	-1.30662592526328	3.31417e-23
TLR10	2.66044	6.34001e-26			SLC11A1	-1.86476247032267	2.27317e-15
TLR1	1.55428	1.53831e-14			SLAMF9	-1.7762076571022	2.09842e-15
TLL1	2.84877	9.64408e-31			SKAP1	-1.00073661093883	5.05531e-07
TLE4	1.16737	2.07047e-15			SKA3	-2.11248067986481	2.28904e-55
TLCD4	1.70557	1.14387e-19			SKA1	-1.0982604325784	2.59191e-17
TJP3	1.31256	1.65621e-26			SIX4	-1.82511332654529	2.29031e-15
TINAG	2.13372	2.80891e-13			SIX2	-1.57466778852133	4.80404e-07
TIMD4	1.68881	2.31376e-12			SIX1	-2.4419370895755	5.82158e-24
TIFAB	1.86961	5.95624e-19			SIM2	-3.73870057818935	1.26893e-55
TIAM1	1.8131	2.75473e-16			SHROOM4	-1.79938057760145	1.09507e-23
THSD7A	1.20404	1.3986e-07			SHMT2	-1.29890678601216	7.77729e-40
THSD4	1.01337	4.68772e-11			SHISA2	-2.3926400444975	3.12665e-23
THRB	2.9426	3.02187e-23			SHH	-2.03546895380604	8.02913e-26
THEMIS	1.8492	4.43486e-17			SHCBP1	-1.4973706434055	6.91325e-43
THBS4	3.32721	2.00573e-11			SHC3	-1.00319642654007	6.31426e-05
TGFBR3	1.21372	1.67915e-10			SHB	-1.01253376718695	3.64011e-31
TGFB1I1	1.29705	1.7657e-16			SH3TC2	-3.00744053635303	2.73999e-40
TFEC	1.22157	5.94461e-08			SH2D5	-1.74622348670531	1.75963e-16
TFCP2L1	1.43008	1.63636e-10			SGIP1	-1.03841516169286	1.22369e-08
TF	2.05792	4.08439e-12			SFXN3	-1.05276630367731	3.68669e-27
TEX11	3.96839	4.11104e-76			SFTA2	-4.08172349714957	3.38172e-34
TEX101	1.20894	8.69382e-15			SFRP4	-2.18014546202591	7.284e-08
TESK2	1.49598	2.4631e-47			SERPINH1	-1.04124396371425	1.47945e-24
TEK	1.59234	3.30959e-17			SERPINF2	-1.17625317069155	2.54227e-08
TEF	1.76667	3.69085e-53			SERPINE2	-1.22990310874777	1.36659e-11
TDRD10	1.7433	8.29883e-32			SERPINE1	-2.28581211503515	7.52179e-21
TDP2	1.89542	2.17109e-55			SERPIND1	-1.71033304266222	1.23138e-06
TCP11L2	1.28824	4.58387e-21			SERPINB7	-1.46203111348869	6.97018e-07
TCP11L1	1.22259	2.79101e-44			SERPINB5	-2.88954121721419	5.28854e-17
TCN2	1.90158	1.15403e-33			SERPINB2	-1.17109073222604	0.0002356
TCL6	1.34796	2.97482e-08			SERPINA7	-1.21769529390106	0.000342263
TCF7L1	1.46449	2.36776e-28			SERPINA4	-3.05395698322654	7.10443e-21
TCF21	2.56465	6.64721e-35			SEC16B	-1.05608928592797	1.20577e-10
TCEAL7	2.20251	2.43334e-29			SEC14L4	-1.58742439618817	4.2341e-08
TCEAL6	1.32173	4.22132e-18			SEC14L2	-2.27704321090057	2.03643e-48
TCEAL5	2.13905	1.33929e-39			SCML1	-1.48119681105802	1.07711e-25
TCEAL3	1.04079	9.19336e-12			SCD	-2.57167088172739	7.55229e-46
TCEAL2	3.762	2.63058e-32			SCARNA12	-1.00726350915284	7.58516e-14
TCEA3	1.79138	9.65016e-19			SBSN	-1.1468136033297	4.96677e-09
TCEA2	1.11106	4.0286e-09			SBK1	-1.15227974998486	5.6254e-06
TBX21	1.35	1.34422e-10			SAMD10	-1.32892902409124	4.92905e-31
TBX10	2.65038	1.97253e-14			SALL4	-4.12471064958954	7.02057e-56
TBX1	1.68108	4.71315e-17			SAA4	-1.38350195974058	1.2863e-07
TBC1D9	1.58196	9.66657e-20			SAA2	-1.84873461043631	4.65047e-07
TBC1D10C	1.36107	1.23013e-11			SAA1	-1.16013353254022	0.00273101
TAT	3.35998	1.49074e-59			S100P	-2.41456734382097	2.52678e-28
TAS1R1	1.77375	2.03638e-31			S100A5	-1.21576164278402	5.47693e-11
TAL1	1.26584	1.26815e-15			S100A3	-1.33311070325036	3.62641e-11
TAGLN3	3.62336	1.10598e-47			S100A2	-3.76597468291937	2.67323e-48
TAGLN	2.14882	5.62147e-17			S100A11	-1.79052779737519	8.20229e-61
TAGAP	1.90778	6.73988e-19			RUVBL1	-1.31000727912769	4.53492e-63
TAFA4	1.39683	1.78093e-24			RUNX1	-1.44948207565016	1.02817e-41
TAFA2	2.20713	9.11719e-44			RTN4R	-1.00130202911973	5.0703e-15
TACR2	3.64639	6.73021e-33			RTKN	-1.16497507783298	2.04103e-50
TACR1	2.52824	4.33174e-25			RTEL1	-1.32802310058771	2.41423e-24
TAC3	1.0736	1.09809e-06			RSL1D1	-1.03010051739782	4.73886e-47
TAC1	1.85408	2.48152e-06			RRS1	-1.36702202084666	1.20232e-40
SYTL5	1.33215	1.51835e-06			RRP9	-1.29638132436805	4.78071e-49
SYTL2	1.29897	2.50583e-20			RRP12	-1.51447756182041	1.48465e-65
SYT9	1.8693	7.84701e-51			RRP1	-1.16209492587601	5.26243e-41
SYT6	1.25444	1.08246e-16			RRN3P1	-1.08222782911219	4.78615e-12
SYT5	2.35754	1.36266e-28			RRM2	-1.41479109657003	7.30335e-32
SYT4	3.4532	1.38469e-35			RPSAP52	-1.00349893055188	1.53119e-09
SYT2	1.47203	1.01002e-16			RPS6KL1	-1.39774589922791	1.74452e-30
SYT15	1.76314	1.2962e-26			RPS21	-1.01040321882038	1.0896e-17
SYT13	1.15918	4.67012e-05			RPP40	-1.28292081019853	8.07567e-36
SYT11	1.20282	1.56227e-11			RPLP0P2	-1.30059042813779	4.25779e-17
SYT10	2.52712	1.38992e-74			RPL36A	-2.04671540320958	1.59014e-30
SYT1	1.15327	0.000184827			RPL22L1	-1.58113966044542	5.77058e-17
SYPL2	1.57561	1.16739e-14			RPGRIP1L	-1.464841909263	1.16628e-44
SYP	2.24706	3.02126e-35			RPF2	-1.12165680773071	4.96322e-40
SYNPO2	3.74207	5.02673e-32			RP9P	-1.0670294336685	4.21405e-34
SYNPO	1.66937	3.7041e-34			RP1L1	-1.31874730433805	2.63984e-13
SYNM	4.09472	5.87963e-33			RP1	-1.71131813344173	1.1195e-12
SYNGR1	2.60705	8.59422e-28			ROBO2	-1.31651648866428	6.22528e-06
SYNE1	1.74971	8.04466e-17			RNFT2	-1.57655698649905	1.38922e-25
SYNC	1.96165	3.82484e-15			RNF43	-2.11751078781615	1.38455e-31
SYN2	2.91519	7.44393e-32			RNF39	-1.26276558329157	2.39921e-12
SVOPL	2.8452	8.47245e-27			RNF32	-1.30095655168914	6.06432e-24
SVOP	2.44849	9.32172e-31			RNF183	-2.78721358342025	5.53678e-35
SVIL	1.51846	1.38483e-27			RNF182	-1.49399536776942	6.77656e-06
SVEP1	1.94811	5.59967e-17			RNASEH2A	-1.21155276254511	2.4872e-38
SV2B	2.339	6.96214e-20			RIPPLY1	-1.07019307237997	1.78336e-10
SV2A	1.11833	1.22488e-09			RIPK2	-1.4208200763289	2.97424e-53
SUSD5	1.77799	3.24083e-14			RHPN1	-2.83310112121317	2.8387e-54
SUSD4	1.1543	5.11817e-08			RHEBL1	-1.8034850481812	2.19594e-36
SUSD2	1.09711	2.11193e-07			RHCG	-1.6870332336877	1.4432e-07
SULT4A1	2.53606	1.518e-16			RHBDF2	-1.54698245131549	7.90688e-47
SULT1C4	1.09745	7.58451e-06			RGS16	-2.15281911150298	3.58431e-35
SULT1B1	3.20027	6.93929e-31			RFX8	-1.04864571995183	3.1329e-15
SULT1A2	4.26176	2.927e-81			RFC4	-1.18050841996154	2.60832e-40
SULT1A1	2.60341	4.51095e-46			RFC3	-1.75411511916054	3.98012e-48
SUCLG2	1.24499	3.37984e-47			REM2	-1.20221165957245	2.86452e-15
STYK1	1.90237	1.19019e-30			RELL2	-1.90988025483452	1.13236e-24
STXBP5L	2.25321	4.84532e-22			REG3A	-3.31547079133177	3.11985e-07
STX11	1.44995	3.68228e-14			REG1B	-2.66388362743148	2.54363e-05
STOX2	2.39624	2.1424e-38			REG1A	-3.77890019868432	5.94461e-08
STON1-GTF2A1L	1.52524	2.52767e-08			REEP6	-1.39783355591559	7.29751e-14
STON1	1.66105	1.00689e-12			RECQL4	-2.09998418844316	1.73646e-45
STOM	1.15974	9.64115e-15			RDH16	-1.58612828557753	1.5322e-14
STMN4	3.46376	8.3296e-86			RDH12	-1.03912424030648	1.55792e-08
STMN2	4.33693	5.43806e-40			RCOR2	-1.11932426977322	2.24329e-08
STK33	1.63259	3.66022e-07			RCN1	-1.33345634396326	9.77849e-40
STK32B	1.85128	6.92075e-23			RCL1	-1.07905304995899	5.53971e-46
STK32A	1.326	5.49212e-16			RCC1	-1.10919197392913	1.63809e-29
STK17B	1.16061	7.74436e-33			RBM28	-1.36273322035807	8.8921e-62
STIM1	1.07869	6.07256e-54			RBL1	-1.21628244798044	3.07697e-24
STEAP4	1.28617	3.13646e-08			RASSF10	-1.85633303077488	2.19533e-11
STBD1	1.75412	2.76111e-51			RASL10B	-1.52643948769819	5.76431e-09
STAT4	1.35859	3.58936e-13			RANBP17	-1.33155472048805	1.71745e-10
STARD8	1.09658	1.5881e-11			RAET1L	-2.42562034175868	2.34958e-22
STAR	1.21711	8.20044e-25			RAET1K	-1.76111083364567	2.245e-25
STAP2	1.17632	1.6478e-26			RAET1G	-1.19193579034338	1.84785e-12
STAP1	2.8759	3.68497e-34			RAE1	-1.29193117764531	2.93155e-41
STAG3	1.07427	3.73147e-08			RAD54L	-1.59341451392159	9.0625e-36
STAC2	1.6334	9.0641e-22			RAD54B	-2.00608511008973	2.02335e-54
STAC	1.65944	2.42722e-11			RAD51AP2	-1.36078786396505	4.29213e-17
STAB2	2.99769	1.2621e-40			RAD51AP1	-1.27720498181802	1.99447e-26
STAB1	1.88598	1.12198e-24			RAD18	-1.06524566345841	5.35445e-42
ST8SIA6	1.70573	5.75952e-15			RACGAP1	-1.03240983005251	2.40768e-32
ST8SIA4	1.26391	1.94036e-14			RAB36	-1.72151407470539	7.28422e-27
ST8SIA3	2.91413	5.37507e-65			RAB15	-1.12409344160253	3.10799e-21
ST8SIA1	2.08422	3.63667e-23			R3HDML	-1.34208157036454	5.46396e-11
ST6GALNAC6	2.80061	1.44211e-47			QSOX2	-1.34902207132585	4.96798e-59
ST6GALNAC3	1.70379	5.10602e-22			PYCR1	-1.74221161022356	2.47259e-63
ST6GALNAC1	2.30262	4.10863e-15			PVT1	-2.64314630279736	1.1065e-73
ST3GAL6	1.03482	1.53609e-08			PUS7	-1.74009237591333	1.56558e-66
ST3GAL4	1.58803	8.25327e-10			PUS1	-1.35749685749715	5.10373e-52
ST3GAL3	1.06296	4.44536e-20			PTTG3P	-1.11696975892199	1.05874e-17
SSTR3	1.7197	2.3353e-39			PTTG1	-1.29732937320848	2.24043e-28
SSTR2	2.80996	2.04748e-45			PTRH1	-1.20542843399658	4.17414e-31
SSTR1	1.94122	7.26014e-15			PTP4A3	-1.93943845818056	3.21732e-25
SST	6.21056	3.14197e-80			PTK7	-1.69156784904551	2.69132e-18
SSPN	1.81561	2.76912e-21			PSRC1	-1.23980456962364	1.07226e-29
SSC5D	1.58703	9.28733e-09			PSPH	-1.35787803366731	1.48369e-33
SSBP2	2.23638	3.00015e-30			PSORS1C2	-1.56791124293318	3.76723e-12
SRPX	3.11173	2.48215e-42			PSMC3IP	-1.4450981077729	1.12509e-30
SRL	1.78689	1.66717e-21			PSAT1	-2.55416047373932	1.71386e-42
SRI	1.604	7.03337e-45			PRSS33	-2.91817590010153	8.12459e-14
SRGN	1.21855	4.44481e-10			PRSS22	-4.30894774745867	4.53205e-76
SPTLC3	1.78848	2.04846e-14			PRSS1	-1.94166247051813	2.67262e-06
SPTBN4	1.80364	6.56893e-18			PRR7	-2.6359230278467	1.7233e-65
SPPL2A	1.7835	6.97456e-71			PRR5-ARHGAP8	-1.02738941810924	4.14025e-12
SPON1	2.41545	1.28982e-16			PRR19	-1.2884194323374	9.69437e-38
SPOCK3	3.2901	1.97501e-56			PRR11	-1.35657975735661	1.43206e-21
SPOCK2	1.13694	7.0659e-10			PROX1	-1.69054789585474	1.73616e-15
SPN	1.27896	3.59296e-11			PRMT3	-1.18449044134481	6.05534e-36
SPINK5	2.22157	1.48521e-12			PRKDC	-1.2121138338796	7.70351e-28
SPINK4	1.59537	0.00493507			PRKCG	-1.95850735865396	6.94361e-09
SPINK2	3.29672	2.59273e-55			PRDX4	-1.06459611002933	9.06343e-29
SPIB	5.63174	3.90403e-67			PRDM13	-1.46674812448618	4.32877e-08
SPI1	1.01622	7.13137e-08			PRDM12	-1.82157193148515	1.1332e-42
SPHKAP	2.0679	7.83418e-75			PRC1	-1.21262606533669	4.0505e-31
SPESP1	1.40922	1.61642e-08			PRAME	-1.04442861169553	0.0115356
SPEG	3.14529	6.61682e-22			PPRC1	-1.13720369840105	6.21197e-53
SPDEF	2.57874	1.058e-12			PPP2R3B	-1.19381680987079	8.55686e-26
SPARCL1	2.23375	2.32831e-24			PPP1R13L	-1.04455377281419	9.44598e-21
SPAG16	1.10832	1.61051e-05			PPM1N	-1.29186844584863	1.04783e-11
SP140	1.36524	4.79524e-12			PPM1H	-2.16372436833502	2.39021e-63
SOX8	1.15022	0.000508408			PPIL1	-1.00714257415902	2.99819e-32
SOX6	1.16575	5.4117e-08			PPEF1	-1.83820832489447	1.59584e-22
SOX5	1.47617	4.52215e-15			PPBP	-2.5293026581668	1.71213e-08
SOX2	1.33836	0.00109649			PPAT	-1.67678184803765	2.16129e-72
SOX17	1.28178	6.8129e-15			PPAN	-1.09100326809719	2.39261e-39
SOX15	1.73947	1.47353e-27			PPA1	-1.11918167217511	4.91391e-38
SOX10	4.8375	3.73174e-54			POU5F1B	-3.32654227485172	3.2811e-34
SOSTDC1	2.35493	2.77122e-11			POU4F1	-1.31846102349353	2.02879e-07
SORCS3	1.59086	2.50802e-25			POP1	-1.46473213406983	1.30192e-44
SORCS1	4.34585	7.35871e-48			POLR3G	-1.48140491215523	5.85623e-25
SORBS2	1.68575	1.61182e-14			POLR1D	-1.04851705176982	5.54009e-27
SORBS1	1.75297	2.83163e-17			POLR1C	-1.15749472833684	2.71045e-44
SOHLH2	1.82031	1.05279e-13			POLR1B	-1.17643123900649	4.96798e-59
SOCS6	1.02504	2.153e-29			POLR1A	-1.01479344644704	1.38575e-30
SOCS2	1.46621	1.53179e-26			POLQ	-1.59638096801057	1.68612e-35
SOBP	1.20382	1.87953e-10			POLE2	-1.05901510209015	2.9579e-17
SNX32	2.32843	3.50999e-23			POLD2	-1.1621502606708	2.64476e-41
SNX24	1.54928	1.95978e-30			POGLUT2	-1.11174645791062	1.17423e-18
SNURF	1.95536	8.70967e-11			PODXL2	-1.2810532610519	1.13786e-18
SNTG2	1.50476	3.57674e-46			PODNL1	-1.44128510446529	1.6811e-15
SNRPN	1.32323	2.9654e-09			PNPT1	-1.0653901724504	2.84639e-39
SNPH	1.01973	3.96113e-08			PNPLA3	-1.9700542020658	1.96501e-10
SNORD116-4	1.55072	2.87007e-06			PNO1	-1.09185823023238	2.50018e-42
SNORD116-20	1.21385	2.33838e-12			PMFBP1	-1.47112735954362	5.11025e-11
SNCG	2.52263	1.9446e-33			PMEPA1	-1.5690799939023	1.5534e-16
SNCB	1.18767	1.26331e-19			PMAIP1	-1.85474362207973	3.66353e-43
SNCA	2.26281	6.71618e-21			PLXNA1	-1.3159600382345	1.41048e-48
SNAP91	3.07314	2.10849e-45			PLS3	-1.11317982593167	1.81954e-19
SNAP25	3.20429	6.59721e-31			PLOD3	-1.09562329212875	6.29396e-35
SMYD1	3.13809	8.59633e-24			PLK4	-1.02367680500617	4.38329e-25
SMPX	2.11406	3.2827e-09			PLK1	-1.3116335444939	1.35159e-33
SMPDL3B	1.01289	6.76846e-17			PLEKHN1	-3.51282373940944	2.47441e-65
SMPDL3A	2.81217	1.29777e-66			PLEKHG4	-1.80977314975664	1.29046e-29
SMPD3	1.5396	5.42123e-25			PLAU	-1.78257754223699	9.78228e-25
SMPD1	1.86213	1.00734e-48			PLAGL2	-1.07587995897278	2.67211e-14
SMCHD1	1.1166	3.30681e-26			PLAC4	-1.94247921595496	3.838e-14
SMARCD3	1.13963	2.81457e-15			PLAC1	-1.29016640720608	9.56517e-08
SMAD9	1.41364	3.16531e-08			PLAAT3	-1.00733429488185	8.0404e-08
SLITRK6	2.55813	7.49654e-10			PLA2G3	-2.19213632022457	1.05065e-07
SLITRK5	2.29743	1.10107e-20			PKP1	-3.12084906415281	3.15753e-24
SLITRK4	1.75696	3.19196e-17			PKMYT1	-1.65329674102277	4.24143e-38
SLITRK3	3.82002	3.28321e-41			PIWIL1	-3.13786260975972	8.78816e-15
SLITRK2	2.38886	1.02464e-40			PITX2	-1.59035519657035	1.25938e-09
SLIT3	2.84236	2.36921e-28			PITX1	-1.18765329977738	4.69803e-19
SLIT2	2.78426	2.84287e-16			PILRB	-1.39562854725891	1.60796e-20
SLFN13	1.31563	1.05486e-05			PIF1	-1.43654152919523	1.31928e-24
SLCO4C1	3.90688	1.43677e-47			PHLDA2	-1.19022356016829	4.50594e-17
SLCO2A1	2.26442	3.34507e-32			PHLDA1	-2.45184151905945	3.1045e-44
SLCO1C1	1.34576	5.42902e-25			PHKA1	-1.18359081219567	2.96793e-13
SLC9A9	2.66733	1.19487e-39			PHGDH	-1.13113563895455	1.29887e-06
SLC9A3R1	1.06141	5.8294e-23			PGF	-1.14739577441612	3.72804e-13
SLC9A3	4.2812	9.45726e-22			PGC	-2.25202131340601	2.01681e-12
SLC9A2	2.89022	1.86513e-25			PFDN4	-1.29209334132512	4.38959e-26
SLC9A1	1.34037	5.63644e-36			PFDN2	-1.01939237418566	5.41898e-38
SLC8A3	2.11052	2.13015e-38			PERP	-1.18179709148976	5.74339e-28
SLC8A2	2.28457	3.28822e-15			PDZD7	-1.83507300681999	6.05972e-22
SLC8A1	1.38667	1.48827e-17			PDX1	-4.65059643944351	5.3115e-84
SLC7A2	1.71071	6.4427e-10			PDRG1	-1.17453143496689	9.82898e-30
SLC7A14	3.91778	2.27849e-56			PDPN	-1.4691912640127	3.55919e-13
SLC6A9	1.53732	5.74532e-27			PDCD5	-1.00458335347871	1.04623e-30
SLC6A8	1.5495	7.14943e-14			PDCD2L	-1.40255392523586	3.56026e-53
SLC6A2	1.17664	3.76271e-12			PDCD11	-1.05930949426246	7.11597e-37
SLC6A19	6.79283	1.45527e-60			PCSK9	-2.88608137846595	1.07591e-31
SLC6A17	1.04872	1.31925e-07			PCMTD2	-1.00883548195	2.68748e-19
SLC6A16	1.60652	1.58244e-22			PCDHGA1	-1.02719382675797	2.24721e-10
SLC6A15	2.60391	2.29996e-32			PBX4	-1.9094310463455	1.14221e-38
SLC6A12	1.08038	2.4592e-06			PAX9	-2.12922958279957	3.05714e-13
SLC6A10P	1.51742	6.4509e-15			PASK	-1.09481944300198	3.8042e-30
SLC66A2	1.16144	1.60302e-36			PAQR4	-1.77972256225033	2.31081e-60
SLC5A8	1.50649	6.5214e-11			PALM3	-1.88942207897612	5.50599e-11
SLC5A7	3.45885	3.55894e-54			PALB2	-1.00632693670777	1.63013e-58
SLC5A12	1.58424	3.65505e-10			PAICS	-1.31714697662385	4.26256e-46
SLC5A11	2.73655	5.36819e-36			PAH	-3.4407759035377	6.55723e-16
SLC4A4	6.27236	1.8106e-50			PAFAH1B3	-1.30378493824655	3.22011e-44
SLC4A10	4.11255	4.16146e-52			PAEP	-1.36931746010558	1.84849e-08
SLC47A1	1.75596	1.33113e-16			PADI3	-1.6011352268967	1.65473e-05
SLC46A3	1.35789	3.89024e-21			PADI1	-1.29147468152423	1.30313e-06
SLC41A2	1.70358	1.6473e-32			PACSIN3	-1.22404676828084	6.18131e-09
SLC3A1	1.78246	5.71281e-09			PACC1	-1.53347259040307	7.134e-67
SLC39A5	1.91422	3.57093e-11			PABPC1L	-2.93646482820505	1.22651e-36
SLC39A2	1.5396	0.000681301			P4HA3	-1.79787171921088	1.17242e-12
SLC38A4	2.57642	1.11861e-13			OXTR	-2.42567036146863	7.36023e-40
SLC37A2	2.07741	2.57058e-16			OVGP1	-1.53038358259872	2.2119e-25
SLC36A1	1.8047	2.87828e-54			OTX1	-3.87778814924515	1.24357e-48
SLC35F3	1.08424	1.1328e-15			OTUD6B	-1.14358901559353	2.50484e-31
SLC35F1	2.26694	3.46891e-33			OTUB2	-1.65787908422129	5.47209e-27
SLC35D1	1.25957	8.18459e-36			OSM	-1.66118687683948	6.6511e-10
SLC35A3	1.1571	1.99113e-27			OSBPL3	-1.95209124665259	1.82523e-82
SLC31A2	1.18475	4.96821e-21			ORM2	-1.14573428695136	1.01751e-05
SLC30A8	2.11663	3.02255e-71			ORM1	-1.37428597839294	0.0001402
SLC30A4	1.97402	2.27686e-44			ONECUT2	-2.13377595828712	1.69154e-17
SLC30A10	6.26784	1.27267e-77			OLR1	-2.79547207476726	7.80664e-21
SLC2A5	1.90874	3.0762e-17			OLFML2B	-1.30797047841862	8.25447e-10
SLC2A4	2.46326	7.44393e-32			ODAM	-2.00364007959418	2.56321e-07
SLC2A13	1.81388	9.15196e-53			NXT1	-1.08622618341061	2.35066e-23
SLC29A4	1.32617	1.15172e-09			NXPH4	-2.67192165227623	2.46614e-15
SLC28A2	3.60977	2.93331e-14			NXPH1	-1.14782757525045	3.49121e-10
SLC27A6	2.95031	1.70772e-56			NXF2	-1.1602764681153	0.00161268
SLC26A7	1.34082	1.82181e-12			NUSAP1	-1.18043202892062	2.28006e-28
SLC26A3	6.96807	5.09317e-34			NUP62CL	-1.5139582670564	6.85762e-27
SLC26A2	4.71992	1.65239e-52			NUP210	-1.17840538971765	1.44935e-12
SLC25A42	1.14866	6.79895e-28			NUFIP1	-1.36711543872854	1.27485e-35
SLC25A34	4.31105	8.54909e-91			NUF2	-1.84192356862302	2.74644e-51
SLC25A23	1.68926	3.1979e-62			NUDCD1	-1.36518795872728	2.46181e-44
SLC25A20	1.65058	6.68844e-57			NT5DC2	-1.26904378763508	6.7008e-28
SLC24A4	1.425	1.56348e-22			NSUN5P2	-1.71836616084136	6.45434e-25
SLC23A3	2.20562	1.95001e-27			NSUN5P1	-1.79696120474198	1.61072e-25
SLC23A1	3.28591	3.49396e-36			NR2C2AP	-1.09052706044633	1.85434e-37
SLC22A5	1.84388	1.32808e-67			NR0B2	-1.53244957875877	3.90849e-07
SLC22A4	1.52954	4.79706e-19			NPW	-1.13402460712198	5.47927e-05
SLC22A23	1.56271	5.67837e-34			NPSR1	-2.00990723339187	3.64594e-05
SLC22A18AS	2.62248	8.52876e-50			NPM3	-1.21189991785304	9.94352e-23
SLC22A17	2.10727	1.91849e-26			NPM2	-1.35827623681026	1.70819e-09
SLC20A1	1.03649	1.21066e-24			NPM1	-1.15521254882903	1.45932e-38
SLC1A2	1.28726	1.03283e-12			NPFFR1	-1.22589379689147	1.79382e-13
SLC1A1	1.99255	2.81566e-19			NPC1L1	-1.91514671877462	4.44283e-07
SLC19A3	1.15099	0.000228857			NOX4	-2.86742607324194	2.48404e-26
SLC18A3	2.30368	1.13112e-31			NOTUM	-6.43189210075623	5.39304e-38
SLC18A2	1.81791	1.10236e-25			NOTCH3	-1.34985051648951	3.27822e-15
SLC18A1	1.79384	1.54856e-06			NOP58	-1.41957113840268	1.34043e-68
SLC17A8	4.32613	1.85797e-110			NOP56	-1.36368681205952	1.26433e-36
SLC17A7	3.19802	5.2072e-65			NOP2	-1.49670853651253	1.08873e-66
SLC17A4	4.09028	3.01398e-41			NOP16	-1.14191363457587	3.24075e-35
SLC16A9	2.58082	6.52709e-22			NOLC1	-1.18130099373551	1.54605e-48
SLC16A7	1.72133	1.14966e-12			NOL6	-1.08043292879864	3.04639e-52
SLC16A12	2.31025	2.47901e-52			NODAL	-1.02040278966953	1.99437e-05
SLC15A2	1.21158	3.86045e-21			NOD2	-1.23660061178591	3.64966e-11
SLC15A1	2.78525	2.36525e-11			NOC3L	-1.16902399633808	1.59443e-50
SLC14A2	1.56097	5.48795e-10			NOB1	-1.12673727894816	8.81887e-56
SLC14A1	1.16816	0.00239115			NMU	-1.88042257992193	1.55863e-07
SLC13A2	3.91012	5.63781e-20			NME1-NME2	-1.30279826616629	1.32878e-17
SLC13A1	1.94219	6.38479e-39			NME1	-1.58751347218406	1.32061e-44
SLC10A4	2.10959	2.48415e-29			NMB	-1.50966993954458	3.67213e-37
SLC10A2	2.66974	1.23358e-40			NLE1	-1.16628109533306	7.75548e-35
SLC10A1	1.07315	1.18921e-15			NKRF	-1.39811467856303	1.40603e-54
SLAMF7	2.50811	5.06218e-20			NKPD1	-2.10571107539534	1.5096e-27
SLAMF6	1.08339	6.56475e-07			NKD2	-3.88821126041315	9.90699e-51
SLAMF1	1.67747	8.18964e-16			NKD1	-3.95575912083848	1.02474e-29
SLAIN1	1.23063	1.06949e-05			NFXL1	-1.03404106161643	2.72113e-46
SLA2	1.34679	6.28052e-13			NFE2L3	-2.70199903452675	2.48043e-89
SIT1	1.28843	5.68355e-10			NEUROG2	-1.48865669618184	5.9454e-07
SIRPG	1.21286	2.38645e-08			NEK5	-2.22637122642508	2.11e-26
SIPA1L2	1.43966	6.59915e-26			NEK2	-1.51445901311469	9.38668e-45
SIGLEC8	2.81963	4.16653e-29			NEIL3	-1.38897680407634	4.24703e-27
SIGLEC7	1.14325	3.78205e-07			NEBL	-2.28833534981186	2.18435e-62
SIGLEC6	2.60433	4.00975e-35			NEB	-2.2169484738457	1.17565e-17
SIGLEC5	1.3556	1.07888e-08			NDUFA4L2	-1.3605767598769	1.74575e-11
SIGLEC16	1.15622	2.46242e-15			NCL	-1.00046791988102	1.1011e-44
SIGLEC14	1.11041	6.91657e-05			NCAPH	-1.30363152218387	2.91814e-36
SIGLEC11	2.22999	4.99406e-32			NCAPG2	-1.35126788936214	3.42989e-47
SIGLEC10	1.27116	1.08071e-08			NCAPG	-1.28406212744857	1.87386e-33
SIGLEC1	2.45618	4.0212e-19			NCAPD3	-1.03006912763204	3.61938e-31
SIDT2	1.07682	5.17394e-33			NBEAL2	-1.13275135319379	4.12502e-27
SIDT1	1.34189	5.49535e-11			NAT9	-1.0458470160149	1.29558e-36
SIAE	1.71384	2.56333e-41			NAT10	-1.14238592924172	7.58324e-52
SI	5.13399	2.49393e-23			NAP1L1	-1.06745594871355	2.87126e-35
SHOX	1.88551	1.98895e-31			NANP	-1.17963767602124	3.88846e-30
SHISA9	2.72669	1.80693e-11			NANOS3	-2.3923732460569	1.08307e-16
SHISA3	3.17244	3.82372e-28			NAA25	-1.00007412313014	3.3744e-51
SHE	2.03626	2.29073e-28			NAA16	-1.01634945116033	5.84016e-29
SHD	1.46837	1.3323e-14			MYOM3	-2.22210760401893	3.83756e-15
SH3GL2	2.62188	3.55278e-29			MYH4	-1.05513197511809	9.23626e-06
SH3BP1	1.00882	7.71825e-23			MYEOV	-2.49346990405159	7.99522e-17
SH3BGRL2	1.04869	2.26468e-27			MYCN	-1.1493652802849	1.7381e-06
SH3BGRL	1.03691	5.98055e-16			MYC	-1.76694229736643	2.82735e-37
SH3BGR	1.72908	3.31337e-28			MYBPHL	-1.22978293756523	4.90616e-06
SH2D7	4.12149	1.08958e-70			MYBL2	-1.92025140566272	1.07038e-37
SH2D6	3.5774	2.24552e-44			MYADML2	-2.73671135452541	3.88323e-18
SH2D1B	2.10803	1.85606e-27			MUC6	-1.52372621298936	0.00054527
SH2D1A	1.13227	7.9746e-07			MTHFD2	-1.41406590598599	1.98455e-40
SGSM1	1.94867	1.6033e-17			MTHFD1L	-2.41630459496865	5.8633e-102
SGK2	2.12399	2.22399e-18			MTBP	-1.91761234886168	1.54032e-51
SGK1	2.46585	1.93003e-42			MSX2	-3.93284766863159	2.91303e-35
SGCG	3.3106	3.14893e-94			MSX1	-2.67419786192546	2.74329e-38
SGCE	1.90492	2.74271e-22			MST1	-1.73823303301898	6.4814e-17
SGCD	1.0058	3.38144e-05			MSLN	-1.71454001898253	5.25652e-06
SGCA	3.40473	4.43312e-28			MSI2	-1.1662456060523	3.26944e-39
SFTPD	1.31953	8.27776e-18			MSH5	-1.55182361508906	7.94719e-30
SFTPA2	1.95931	6.13656e-10			MS4A15	-1.28795332742664	2.28875e-06
SFTA1P	2.17731	1.27396e-37			MRPS17	-1.05483240571736	1.16401e-34
SFRP5	4.04595	1.50444e-40			MRPL17	-1.14121207889139	1.49391e-47
SFRP2	2.76851	1.39652e-08			MPP6	-1.98551199119868	5.88183e-28
SFRP1	5.71271	3.71445e-49			MPP3	-1.46316469888248	2.19535e-18
SFMBT2	1.58567	4.27333e-13			MORC4	-1.26955260538169	1.87669e-28
SEZ6L	2.22732	2.86843e-31			MND1	-1.51877824305682	1.01729e-33
SEZ6	2.52564	1.42356e-39			MMP9	-1.05863758430124	0.000113944
SETBP1	2.27967	1.03484e-28			MMP8	-1.79864448424596	1.47536e-11
SESN2	1.18433	1.59076e-34			MMP7	-6.94124842235101	5.57546e-63
SERTAD4	2.0168	2.436e-18			MMP3	-4.58181454338991	2.02109e-28
SERPINA9	2.60792	1.97059e-28			MMP14	-1.08852444973355	3.4996e-13
SERPINA6	2.25164	3.73365e-09			MMP13	-3.14869061649619	7.6333e-20
SERPINA5	1.97193	2.04821e-18			MMP12	-1.24427019516731	1.41383e-05
SERPINA3	1.42926	8.02502e-05			MMP11	-3.78319669076295	3.27652e-47
SERINC2	1.05311	5.41852e-19			MMP10	-2.69405561694757	6.33261e-15
SEMA6D	3.47695	1.2322e-43			MMP1	-3.71601844023698	1.88504e-23
SEMA6A	2.9109	3.79392e-33			MME	-1.94101073099233	2.01501e-10
SEMA4G	1.18139	7.78743e-24			MLXIPL	-3.03372468465076	9.04791e-37
SEMA3G	1.98005	1.25799e-23			MKI67	-1.30712483083887	3.79089e-26
SEMA3E	4.72319	2.37956e-52			MIR17HG	-2.30674809577344	1.31893e-33
SEMA3D	3.36057	5.88746e-29			MFSD2B	-1.39210404289441	1.99234e-28
SEMA3B	1.28562	9.91639e-15			MFAP2	-2.13760670569603	8.3516e-26
SELP	1.75845	7.20136e-09			MEX3A	-2.74077545772028	4.963e-40
SELL	1.42285	5.15341e-09			METTL1	-1.37394137217719	2.36165e-59
SELENBP1	2.59025	5.57241e-30			MET	-1.80210419765096	2.46966e-58
SECTM1	3.32678	2.94192e-40			MEST	-1.01003067793247	1.03787e-25
SEC14L5	2.85871	8.08095e-43			MELK	-1.45419602581884	9.38076e-38
SDK2	1.21485	1.03304e-06			MEGF6	-1.31941357920408	3.20155e-09
SDK1	1.76258	1.5102e-12			MDFI	-3.44364665494371	1.04746e-73
SDHD	1.01738	1.62927e-40			MCM8	-1.09598870771026	1.07374e-20
SDCBP2	2.80393	2.4462e-40			MCM7	-1.15537110770467	4.41196e-40
SCUBE2	3.04823	2.14748e-32			MCM4	-1.08668837655478	1.91998e-24
SCUBE1	2.85184	1.40292e-32			MCM3	-1.08306676886089	1.33419e-41
SCTR	1.18028	4.28452e-17			MCM2	-1.11974678251225	1.6866e-33
SCRG1	3.24337	7.47317e-26			MCM10	-1.88577138539301	6.70695e-45
SCNN1G	3.94827	1.94583e-29			MC1R	-1.47489401685528	2.28714e-25
SCNN1B	5.78784	1.83849e-43			MATN3	-2.10140957161398	5.82258e-14
SCN9A	4.23201	3.97352e-52			MAT1A	-1.85614727514572	5.47018e-08
SCN7A	5.68305	9.25946e-56			MAPK15	-3.13530848942768	1.90722e-27
SCN4B	2.59994	2.76018e-36			MAGEA6	-1.67699529910059	0.000856254
SCN4A	1.85863	4.30251e-20			MAGEA3	-1.60515758351766	0.00064294
SCN3B	2.39771	1.49436e-26			MAGEA2	-1.18433524593689	0.00302301
SCN3A	2.60065	4.76516e-34			MAGEA12	-1.06351577279068	0.00433498
SCN2B	3.7029	2.26666e-43			MAGEA11	-1.23361517881889	0.00141866
SCN1B	1.52697	4.54736e-19			MAD2L2	-1.00878500066436	1.38329e-24
SCN11A	3.32241	1.24484e-56			MAD2L1	-1.38206640663851	7.77072e-33
SCIN	3.10288	7.36727e-31			MACC1	-2.44926492982781	2.62586e-60
SCGN	6.1711	9.35091e-78			LZTS1	-1.59826438073713	1.13668e-18
SCGB2A1	3.61513	3.39476e-33			LYPD3	-1.07062184501443	4.66887e-07
SCG3	3.97017	9.64602e-45			LYAR	-1.5023390465786	5.61735e-54
SCG2	2.77308	1.90014e-24			LY6G6F	-1.7249515482663	1.48955e-17
SCARA5	6.19119	4.5937e-58			LY6G6C	-2.10415420276876	1.5534e-16
SCARA3	1.93286	7.05169e-21			LY6E	-1.35559605689645	5.49763e-12
SATB2	1.08434	4.82551e-08			LY6D	-1.67461063357795	2.1614e-07
SASH3	1.53035	3.1313e-15			LTB4R	-1.05943644305783	1.81413e-12
SAMSN1	1.30224	1.1462e-10			LRRN4	-1.58330084897106	3.389e-14
SAMD9	1.50599	1.6993e-16			LRRC8E	-2.76164563462168	1.22881e-83
SAMD4A	1.04101	4.02433e-11			LRRC6	-1.35178682053045	6.86715e-13
SAMD13	1.37219	9.46229e-16			LRRC46	-1.17081008186756	4.72536e-17
SALL2	2.25937	5.06054e-25			LRRC43	-1.36276072965049	2.38917e-11
SALL1	1.39765	3.91381e-10			LRRC37A3	-1.1343656759358	7.65977e-12
S1PR4	1.14323	1.22557e-09			LRRC36	-2.67120811129895	7.42368e-24
S1PR1	1.21198	7.3735e-14			LRRC15	-1.6217608425272	3.306e-09
S100B	2.70993	2.20559e-32			LRP8	-3.28166954045212	8.92784e-87
RYR3	2.35324	1.40121e-44			LRP11	-1.20054338302005	7.47341e-39
RYR1	1.87118	4.68017e-18			LPO	-2.05147385953819	5.71106e-13
RXRG	4.10885	1.39122e-99			LOXL2	-1.53387112153873	2.8801e-20
RUNX1T1	1.81853	2.09514e-14			LMNB2	-1.08310917906382	2.14748e-32
RUNDC3B	2.81805	3.29699e-41			LIPG	-1.25789796227026	3.63993e-19
RUNDC3A	1.7818	1.39127e-11			LIF	-1.63607045857817	1.84009e-28
RTN4RL1	1.25544	0.000189474			LGR6	-1.12613840687603	0.000370113
RTN1	2.33485	1.84597e-22			LGR5	-2.36529948509422	4.16374e-17
RTBDN	1.01456	1.52448e-06			LEMD1	-3.97420611571817	1.20184e-31
RSPO3	2.15881	2.66709e-13			LEF1	-2.08614396744776	1.67672e-27
RSPO2	4.95045	7.59762e-67			LDLRAD3	-1.7524019371412	4.44035e-22
RSPO1	2.35066	4.06746e-29			LCN2	-1.60614602180022	5.29778e-07
RSAD2	1.97966	2.61392e-16			LCN12	-1.60417179005711	1.74374e-13
RPS6KA6	2.28406	2.66216e-12			LBX2	-1.19387811214348	3.22214e-17
RPS6KA5	1.42593	3.58541e-31			LBP	-1.07950577625344	0.000223195
RPRM	1.65572	5.3708e-10			LAS1L	-1.04726968408548	1.56449e-32
RPL39L	1.1267	8.6206e-05			LAPTM4B	-1.00871427390106	1.87017e-08
RPL10L	2.58653	3.22501e-32			LAIR2	-1.52873408852203	2.00745e-11
RPH3A	2.10625	5.74274e-47			KRTAP5-4	-1.08544877397935	1.88374e-15
ROS1	2.23408	1.05488e-19			KRTAP5-1	-1.74184648874613	9.92681e-23
RORC	1.24469	2.90109e-08			KRT83	-1.25193143707046	9.63854e-09
RORB	1.23016	1.7463e-16			KRT80	-6.60919735890836	3.09458e-140
ROR2	1.34979	7.40166e-08			KRT75	-3.01514901835907	3.69428e-16
ROR1	2.29672	8.31303e-20			KRT7	-2.58395135515952	7.0131e-21
ROPN1	2.64653	4.03605e-64			KRT6C	-2.29302849467151	1.92609e-13
RNLS	1.36389	2.79164e-08			KRT6B	-4.52542485524406	9.93752e-24
RNF212	1.02875	2.0371e-05			KRT6A	-3.29330197798728	7.48473e-14
RNF186	1.31303	3.18148e-08			KRT23	-5.86109616498203	3.84679e-32
RNF180	1.53196	4.40888e-15			KRT17	-4.7218575250814	1.01936e-36
RNF165	1.42153	9.24032e-13			KRT16	-2.78585059063849	3.18586e-15
RNF152	3.07775	1.58706e-55			KRT15	-1.57316213235269	8.02184e-17
RNF150	3.18018	2.31348e-29			KREMEN2	-1.23638510624014	4.12826e-09
RNF125	1.78324	9.75718e-23			KPNA2	-1.27747537349627	1.14375e-39
RNF112	2.59514	1.77086e-43			KNTC1	-1.20237759498583	3.14713e-37
RND2	2.31313	1.3541e-27			KLRG2	-1.12068518561125	0.000110527
RNASEL	1.27065	3.15445e-33			KLK8	-3.77144764214381	2.64036e-18
RNASE1	1.542	2.1738e-19			KLK7	-4.05425605208655	1.93474e-20
RIOK3	1.48342	8.81087e-49			KLK6	-6.5853669490908	9.87725e-46
RIMS4	3.68298	1.4424e-49			KLK12	-1.36737154102942	0.000555018
RIMS3	1.97491	2.80767e-21			KLK11	-1.62484503817252	9.72346e-06
RIMS1	1.24922	3.52114e-08			KLK10	-3.74968197298549	5.18059e-23
RIMKLB	1.44788	2.68016e-13			KLHL35	-2.9328699299045	1.77288e-45
RIMKLA	1.69756	3.41994e-27			KLHL31	-1.57340669206191	4.92958e-20
RIMBP2	1.21547	6.34033e-05			KLHL29	-1.07051681900197	7.15114e-11
RILP	1.85284	2.97076e-50			KLHL17	-1.34051311297164	6.0687e-23
RIC3	3.10909	5.99055e-39			KLC3	-2.32697155996879	3.72714e-23
RHOU	1.44715	1.81948e-29			KISS1	-1.98503420355861	9.47808e-19
RHOJ	1.18469	3.79545e-12			KIFC3	-1.10826605667496	2.10278e-12
RHOH	1.56648	1.53832e-14			KIFC2	-1.25526150210866	2.979e-14
RHOF	2.02973	3.6495e-20			KIF4B	-1.22838744052997	5.21681e-24
RHOC	1.02361	5.64012e-29			KIF4A	-1.51718704622869	1.18236e-41
RHBDL3	1.30692	5.94714e-07			KIF2C	-1.46735399405284	5.17749e-40
RHBDL2	2.31438	1.16855e-16			KIF26B	-2.97246798425286	2.17428e-26
RHAG	1.12359	2.46897e-45			KIF24	-1.11617683321172	1.30769e-30
RGS9	2.65421	3.14721e-36			KIF23	-1.4721980105465	4.27599e-41
RGS6	1.54457	8.45049e-11			KIF21B	-1.17397296437257	1.46906e-16
RGS22	1.64189	4.84738e-30			KIF20B	-1.10842381398652	4.69048e-28
RGS2	1.92319	5.34318e-22			KIF20A	-1.68417389246498	1.46617e-44
RGS18	1.78019	1.62547e-17			KIF18B	-1.84219192814878	1.08213e-50
RGS13	3.38451	9.29132e-38			KIF18A	-1.49018701190342	2.69544e-41
RGN	1.12105	0.000389222			KIF15	-1.10622178650859	9.04941e-25
RGMA	2.91047	2.55169e-25			KIF14	-2.12562580586697	2.00074e-59
RGL4	1.25108	4.20455e-15			KIF12	-1.0535571827986	4.49011e-07
RGL1	1.38852	1.1554e-19			KIF11	-1.04838780926605	6.93977e-25
RFX6	2.53706	2.08605e-20			KIAA1549	-2.41108393740023	1.00312e-71
RFPL1S	1.44787	4.17484e-20			KIAA1257	-3.17402586481232	1.23899e-53
RETSAT	1.83873	9.41983e-71			KIAA0895	-1.36664429994557	1.46542e-22
RETNLB	3.47939	1.55605e-16			KCTD14	-1.21274439276878	7.31372e-22
RET	2.11231	1.97528e-13			KCP	-1.37079361330234	4.44164e-14
RERGL	5.25484	2.01367e-94			KCNQ1OT1	-1.45197809515802	2.44352e-17
RERG	2.36004	3.84281e-21			KCNN4	-1.28499643912395	2.03901e-11
REP15	3.49767	8.81498e-28			KCNK9	-1.62061201567635	5.60054e-10
REM1	1.24876	2.45088e-12			KCNJ15	-1.28070870616592	6.26621e-07
RELN	3.68431	2.10888e-30			KCNJ14	-1.64396145627423	1.6837e-34
RELL1	1.63582	5.53479e-42			KCNJ11	-1.16188250149155	3.75192e-16
REEP2	2.32924	2.33185e-27			KCNH8	-2.24088603142165	4.74489e-23
REEP1	1.78445	1.12339e-08			KCNH4	-1.2895862321095	1.94571e-09
RECK	1.54396	4.02225e-21			KAT2A	-1.48200707668324	1.98173e-57
RDH5	2.55346	2.37788e-49			JPH1	-1.7173277626025	2.14144e-45
RCSD1	1.98354	7.11699e-29			JAG2	-1.7010348130171	9.49543e-28
RCAN2	2.09585	4.90792e-36			ITGBL1	-1.81907683313716	2.53829e-07
RCAN1	1.28313	1.2838e-32			ITGB8	-1.02354457131303	4.27569e-11
RBPMS2	3.33839	3.4146e-35			ITGA2	-1.47152308116711	1.6714e-37
RBP7	1.04379	5.66885e-08			ITGA11	-1.4940570635517	4.67599e-09
RBP5	2.16525	1.34125e-26			ISM2	-1.79241009407292	9.89346e-07
RBMS3	1.55817	4.12197e-17			IRX5	-2.89658064683622	2.74454e-25
RBM47	1.23306	7.00408e-45			IRX3	-1.38955593541027	8.15144e-07
RBM24	2.40575	7.14081e-24			IRAK2	-1.49444842124462	1.37313e-19
RBM20	2.53877	3.85479e-36			IQGAP3	-2.01546228577993	9.36437e-53
RBKS	1.34876	8.38784e-34			IPO4	-1.13364451392726	7.44429e-33
RAVER2	1.12465	9.93559e-32			INPP5D	-1.0035556095871	9.4649e-11
RASSF8	1.19201	9.42339e-08			INHBE	-1.32663670632852	2.55094e-14
RASSF6	1.08217	1.19955e-16			INHBB	-1.7276456921149	1.04552e-11
RASSF5	1.07891	1.38653e-10			INHBA	-4.71747605425938	1.12148e-58
RASSF2	1.51833	3.28048e-16			IMPDH1	-1.48264508818164	2.65396e-47
RASL12	1.50089	2.15682e-18			IL24	-1.93741805399599	1.45996e-07
RASGRP4	2.17526	3.47875e-25			IL23A	-2.57969690228547	6.08332e-32
RASGRP2	2.26315	1.63331e-25			IL20RA	-1.24964460837577	7.45774e-20
RASGEF1C	2.84304	1.98205e-54			IL1RN	-1.3526625273765	9.11377e-08
RASD2	2.51128	1.83587e-31			IL1A	-1.91274425524601	2.79595e-12
RASD1	1.34941	1.79087e-07			IL17C	-1.01345777542658	3.20063e-06
RASAL3	1.03622	6.03975e-09			IL17A	-1.21247660465737	9.86044e-07
RARRES2	1.57197	2.31148e-18			IL11	-3.39226831699469	1.99196e-27
RARRES1	1.56446	1.53509e-10			IGFL4	-1.65809778223648	7.16417e-15
RAPGEFL1	1.05186	4.44562e-13			IGFL2	-1.79772544464552	2.34127e-07
RAP1A	1.1284	3.18003e-53			IGFL1	-1.62624694191335	1.78822e-08
RALYL	1.70564	2.45596e-53			IGF2BP3	-2.018538972747	1.92229e-07
RAI2	1.47702	1.26603e-11			IGF2BP1	-1.51901155540577	0.000399031
RADIL	2.141	2.63726e-21			IFITM3	-1.3520478831884	5.95574e-25
RAB9B	1.89	3.25948e-26			IFITM1	-1.62829106359761	4.18646e-24
RAB6B	1.75969	1.06896e-24			IFI6	-1.02901790317354	4.49967e-06
RAB4B	1.00153	3.73259e-32			IER5L	-1.50301427778624	2.30131e-27
RAB42	1.31851	1.03398e-13			IER3	-1.05252663462924	9.97514e-12
RAB3C	1.54684	1.1926e-18			ICA1	-1.00290831040649	2.38311e-25
RAB3B	1.63689	7.888e-12			IBSP	-2.96370420994486	6.21561e-19
RAB39B	1.92878	3.96575e-23			IARS	-1.0185752755454	4.98588e-46
RAB37	1.85396	2.57554e-25			HYAL3	-1.14905406304795	4.07561e-23
RAB30	1.44103	4.35876e-23			HTRA4	-1.03306586168252	9.74827e-08
RAB27B	1.41405	1.71962e-07			HTR1D	-3.93706942179449	1.23256e-41
RAB27A	1.72647	8.30141e-44			HSPH1	-1.65483342814259	2.59092e-32
RAB26	1.24182	9.51761e-06			HSPE1	-1.05798172372251	7.32596e-28
QKI	1.00122	2.72896e-09			HSPD1	-1.40268714230557	1.00852e-50
PYY	8.63916	2.82809e-84			HSP90AB2P	-1.22957324136221	1.64048e-15
PYHIN1	1.4256	1.13568e-10			HSP90AB1	-1.16163206681917	1.32169e-62
PYGO1	1.08515	7.85225e-09			HSF4	-1.71062176995619	5.42607e-18
PYGM	3.98226	9.201e-48			HSD17B7P2	-1.07125864009002	7.00448e-18
PXMP2	1.72144	1.21317e-53			HS6ST2	-2.07584532855183	9.08273e-08
PTX3	2.2321	9.82916e-29			HOXC11	-1.80626041957014	2.74883e-06
PTPRZ1	3.74554	1.85163e-41			HOXB8	-2.35341689585815	4.42611e-14
PTPRT	1.99334	3.37183e-22			HOTAIR	-1.07087925763423	0.000448896
PTPRS	1.53921	2.50774e-12			HOMER1	-2.10938012785372	1.34312e-42
PTPRR	2.28734	5.51166e-19			HMMR	-1.36286651573964	2.26284e-27
PTPRN	2.56441	1.4005e-18			HMGA1	-1.29459100896095	3.59455e-31
PTPRH	2.24226	1.10654e-41			HM13	-1.11335552388353	1.13886e-39
PTPRCAP	1.9972	1.05122e-22			HKDC1	-1.07180580048566	1.04491e-09
PTPRC	1.63465	2.59019e-12			HJURP	-1.76738460749703	1.08373e-55
PTP4A1	1.10278	1.92347e-32			HIST3H2A	-1.17853349308372	7.43489e-13
PTN	2.85432	2.37243e-40			HIST1H1E	-1.27085792870434	5.88002e-15
PTK2B	1.25745	3.85081e-29			HIST1H1B	-1.07782405288589	5.21138e-10
PTH1R	2.7029	1.5052e-34			HES6	-1.40546429817767	1.44349e-18
PTGS1	2.81675	1.88938e-41			HEPHL1	-2.12032326522436	3.18664e-10
PTGIS	2.3276	2.92162e-12			HELLS	-1.70275536338143	9.73942e-45
PTGFR	1.57083	1.66297e-11			HECW2	-1.39951652537651	1.55101e-17
PTGER4	1.87749	8.58313e-36			HECW1	-1.03734782140974	1.11109e-05
PTGER3	1.68251	8.85903e-10			HEATR1	-1.12719307001343	5.82159e-46
PTGER2	1.62389	1.89443e-12			HAUS6	-1.1422271804256	1.25492e-45
PTGDS	2.09396	1.44586e-15			HAUS5	-1.14861252487924	9.08568e-41
PTGDR	3.88689	6.02502e-33			HAPLN3	-1.39304967718876	5.02993e-13
PTCHD1	3.24217	4.81596e-31			HAGHL	-2.86643304371022	2.91177e-35
PSD	3.54272	6.86938e-29			HABP2	-2.25101386421101	3.47635e-09
PRX	1.01876	7.17427e-15			H19	-2.40956891763441	3.95816e-11
PRUNE2	1.50107	1.45045e-09			GZMB	-1.60801424612107	3.79449e-09
PRSS36	1.52173	2.666e-31			GUCY1B2	-1.1937879771587	9.46657e-08
PRSS21	1.81138	1.39698e-06			GTSE1	-1.45955118206721	2.78732e-40
PRSS12	1.10939	5.71396e-10			GTPBP4	-1.20811727814991	5.12698e-65
PRRT4	1.49395	2.75259e-12			GTPBP3	-1.00196953879746	1.47092e-39
PRRT2	1.12862	3.39238e-12			GTF3A	-1.57031774926304	1.64377e-31
PRRT1	1.72784	2.26644e-32			GTF2IRD1	-2.16529284787999	1.3495e-76
PRRG3	1.28823	1.67556e-26			GTF2F2	-1.11367563243034	2.59936e-28
PRR5L	1.12199	1.35697e-20			GSDMC	-1.66411989943928	3.78991e-25
PRPH2	1.33908	3.70837e-15			GSDMA	-2.09779804807898	3.52552e-16
PRPH	4.94302	1.26528e-49			GRPR	-1.15153789014035	6.71131e-05
PROM2	2.27288	3.96898e-12			GRPEL2	-1.01007349113538	1.58824e-42
PROKR1	1.08226	2.44732e-30			GRP	-1.79353003777822	1.83289e-08
PRKG2	4.27398	7.96279e-77			GRM8	-1.1392175930945	0.00197082
PRKG1	1.64939	1.07798e-15			GRM2	-1.00754548547639	4.58551e-13
PRKCB	3.06402	3.2745e-35			GRINA	-1.18127424889935	1.61005e-34
PRKAR2B	2.52245	1.43802e-29			GRIN2D	-4.87358084355079	7.77174e-85
PRKACB	2.25105	1.33218e-31			GRIN2B	-2.32608867504028	8.06654e-27
PRKAA2	3.31677	2.76127e-20			GRHL3	-4.08292871869063	1.35983e-49
PRIMA1	5.53122	3.02749e-57			GRHL1	-2.44482694505204	2.42945e-42
PRICKLE2	1.65603	3.49919e-18			GRB7	-1.46315548867507	1.33886e-26
PRICKLE1	1.12896	6.63727e-07			GRAMD1A	-1.4436160060304	6.39747e-40
PREX2	1.73911	3.86833e-15			GPT2	-1.60144140248396	5.56943e-38
PRELP	3.00218	3.09791e-18			GPSM2	-1.24759976785979	3.41871e-24
PRDX6	1.36469	1.60144e-61			GPR84	-1.12846764906006	1.29979e-07
PRDM8	1.21759	4.67638e-07			GPR4	-1.07543810122591	3.40186e-16
PRDM6	1.88512	1.14372e-15			GPR3	-2.19515197738462	1.06317e-38
PPY	1.96353	4.45149e-43			GPR19	-1.28717683885269	1.28017e-23
PPP2R3A	2.19213	2.67584e-49			GPR180	-1.0529614913703	2.82975e-37
PPP2R2B	2.1745	2.32099e-24			GPR143	-1.46388521600343	3.80753e-05
PPP1R3C	2.30264	8.15433e-20			GPC2	-1.26623075325662	4.1328e-13
PPP1R1A	3.68953	5.23048e-29			GPATCH4	-1.05174067016763	2.77355e-42
PPP1R16B	2.14137	8.6039e-26			GOLT1A	-1.36155779765778	1.9842e-16
PPP1R14D	1.67266	1.07435e-13			GOLGA8B	-1.19091054498485	1.01758e-06
PPP1R14A	2.42691	1.54866e-36			GOLGA7B	-2.07929189675764	2.39911e-22
PPP1R12B	2.30801	6.32163e-32			GOLGA6L6	-1.10220356183519	1.31327e-06
PPM1L	1.09957	2.77464e-16			GNL3	-1.22497905894073	9.23868e-57
PPARGC1B	1.3084	1.35402e-23			GNG4	-1.20393082094116	0.00451635
PPARGC1A	2.22455	4.04138e-23			GNB1L	-1.20591848962242	1.14163e-30
POU3F4	1.04883	3.33525e-23			GLYATL1	-2.23558649383247	3.12608e-13
POU3F3	1.48351	1.62668e-28			GJC3	-1.36723414098424	1.06517e-12
POU2F2	1.75902	2.12724e-19			GJB5	-2.19817971953472	1.02643e-07
POU2AF1	2.906	2.34107e-19			GJB4	-3.27572682871168	1.73794e-29
POPDC3	1.18468	1.55863e-06			GJB3	-1.31681232454062	3.95708e-11
POPDC2	2.44186	7.8299e-24			GJA3	-1.69511142912287	2.10788e-13
POMC	1.30943	6.28888e-14			GINS4	-1.26679161284234	1.02949e-24
POLD4	1.00783	2.75389e-31			GINS2	-1.03476058836235	6.7207e-17
PODN	1.327	1.17332e-08			GINS1	-1.50451416546027	1.10343e-30
PNPLA7	1.61725	1.64464e-16			GGCT	-1.21979663790682	1.49208e-37
PNOC	2.64833	2.35981e-26			GDPD5	-2.39034523834873	7.07731e-33
PNMA6A	1.23548	9.60206e-08			GDF15	-2.69655280403942	4.13808e-41
PNMA1	1.2046	2.82657e-19			GCSH	-1.22484519792584	4.25615e-12
PNLIPRP2	2.96164	1.66412e-14			GBX2	-1.50710105355752	1.34067e-13
PNCK	3.22386	8.974e-20			GAS5	-1.06571656540874	2.62865e-17
PMP22	1.18725	7.74668e-13			GAS2	-1.70118223890552	8.80993e-15
PMP2	3.88457	1.86473e-88			GARS	-1.24719818876719	1.12949e-56
PLXNC1	1.62041	1.34233e-08			GALNT6	-2.00693092348356	1.12318e-44
PLXNA2	1.06326	3.84729e-23			GAD1	-3.75938998070152	2.1453e-29
PLSCR4	1.62122	3.81414e-33			GABRP	-1.20745491744794	0.00347721
PLS1	1.35388	4.16455e-34			GABRE	-1.96739934754774	3.81056e-19
PLP1	6.56353	5.27372e-74			GABRD	-2.53290391704724	6.65966e-55
PLN	3.33013	7.78893e-26			FZD3	-1.16565060646183	1.78887e-12
PLIN4	4.02405	1.61429e-22			FXYD5	-1.89813756443967	3.55459e-42
PLIN1	2.95621	8.498e-22			FXYD4	-1.02191090669642	4.53633e-06
PLEKHO1	1.42145	2.88936e-18			FUT1	-2.52341631032484	5.2246e-64
PLEKHH2	1.30667	7.48632e-11			FTSJ1	-1.05205231028486	6.65344e-47
PLEKHG4B	1.20374	1.81183e-08			FRMD5	-1.4622824048863	2.53217e-10
PLEK	1.24023	1.31658e-07			FOXS1	-1.53241881596968	4.66966e-20
PLD5	1.79904	4.25985e-60			FOXQ1	-6.04094507948253	1.63128e-98
PLD4	1.98873	1.57876e-15			FOXP3	-1.24400525810426	3.2254e-09
PLD1	1.24585	1.22389e-26			FOXM1	-1.38108597251744	4.61157e-31
PLCXD3	3.46927	7.07441e-37			FOXD1	-1.7676319206798	3.39331e-06
PLCL2	2.88485	5.74039e-40			FOXA2	-1.44862884779624	5.9986e-21
PLCL1	1.20667	2.47464e-14			FOSL1	-3.33101706855595	5.02722e-41
PLCG2	2.1678	1.14325e-25			FOLR1	-2.03619256634227	1.62547e-07
PLCE1	2.30448	1.21795e-48			FMNL2	-1.00541141647848	7.21407e-24
PLCD4	1.2251	9.49799e-23			FKBP10	-1.44220696174373	4.00941e-13
PLCD3	1.66043	2.01682e-32			FJX1	-2.45502562855752	5.40857e-48
PLCD1	2.33828	3.07518e-74			FIGNL1	-1.17303623366871	3.89678e-36
PLAC9	3.99915	7.64697e-55			FGFRL1	-1.68147889026136	5.70493e-37
PLAC8	3.95092	1.14352e-33			FGFR4	-1.00914294621216	1.39868e-09
PLAAT5	2.34137	1.61486e-17			FGF20	-1.49559465236278	3.10621e-07
PLAAT4	1.34639	5.66166e-09			FGF19	-3.48268510379123	5.96355e-18
PLAAT2	3.78977	9.56808e-41			FGF18	-1.72145934831668	2.12344e-18
PLA2G5	2.15667	4.09587e-17			FGB	-1.99333836254248	2.55303e-08
PLA2G4A	1.48309	2.79762e-06			FGA	-2.10880910509957	2.86253e-10
PLA2G2D	2.50325	1.28162e-12			FEZF1	-3.18749052943952	5.39676e-16
PLA2G2A	2.39444	8.62178e-07			FERMT1	-1.28983569594329	6.72056e-21
PLA2G12B	1.7271	0.000130746			FER1L4	-2.61592827444624	4.73767e-18
PLA2G10	2.429	8.7435e-29			FCN3	-1.45799888725871	9.21898e-16
PKNOX2	3.04266	1.66557e-46			FCHO1	-1.23665391516175	3.77181e-10
PKIG	1.01425	4.17485e-20			FBXO41	-1.83284959661553	1.08155e-28
PKIB	4.72491	8.40935e-67			FASN	-1.34202800190864	4.61003e-29
PKIA	1.22622	6.63952e-06			FAP	-3.56478199383754	2.81095e-32
PKHD1L1	4.09241	5.20905e-64			FANCI	-1.39197943251179	2.4381e-43
PKD1L2	2.18259	4.24776e-41			FANCB	-1.8976924294476	2.55228e-44
PJA2	1.35733	2.5305e-45			FANCA	-1.46273708188858	1.20777e-37
PITPNM3	1.73862	1.44924e-22			FAM89A	-1.70292863384448	4.56755e-50
PIRT	4.55475	4.57468e-58			FAM83H	-1.00597935667492	4.00401e-22
PIP5K1B	1.17873	5.18252e-23			FAM83A	-1.04265170037416	0.000902885
PINK1	1.49591	5.13453e-51			FAM72D	-1.78624797625347	1.53817e-41
PIK3R6	1.05685	1.61192e-08			FAM72B	-1.45617736572709	1.13612e-27
PIK3R5	1.49457	4.13329e-13			FAM72A	-1.84680144503886	5.7125e-42
PIK3CG	2.4042	1.15261e-22			FAM71E1	-1.10384846678469	1.51931e-16
PIK3CD	1.34151	9.43021e-13			FAM53A	-1.29592493658323	5.02967e-17
PIK3C2G	1.44072	1.96765e-35			FAM3B	-1.95476854180143	1.80443e-05
PIGZ	2.08805	6.47326e-25			FAM166C	-3.27418768413175	3.79832e-44
PIGR	3.90087	1.10289e-12			FAM157A	-1.08190601698111	3.85198e-08
PID1	2.23541	1.85193e-21			FAM156A	-1.06818739953532	4.64595e-20
PI16	5.85831	1.82383e-57			FAM131C	-1.63660337925392	3.07617e-15
PI15	2.12394	1.64875e-13			FAM111B	-1.20691008261468	6.34636e-21
PHYHIP	1.34628	1.27122e-09			FADS1	-1.16146920438614	2.20888e-08
PHYHD1	2.04228	7.63966e-20			FABP6	-4.94074422422837	1.25584e-38
PHYH	1.04685	1.38272e-19			F7	-1.6841828513396	2.85486e-07
PHOX2B	4.30069	6.25651e-72			F2RL2	-1.31111837453057	4.53065e-08
PHOX2A	3.03181	3.72069e-64			F2	-1.4975052282494	5.21877e-08
PHLPP2	2.3924	3.79149e-74			F12	-1.1056467015084	1.49811e-13
PHLDB2	1.27083	2.90058e-09			EZH2	-1.25380904170014	4.9205e-40
PHKG1	1.19496	4.38401e-10			EXOSC8	-1.06626170645507	5.94206e-28
PHGR1	3.10019	2.13015e-38			EXOSC5	-1.22146297111803	9.06604e-38
PHF7	1.25741	6.69724e-26			EXO1	-1.64797859383897	1.58628e-40
PGR	2.7674	1.93567e-30			EVX1	-1.94448933879654	1.5669e-08
PGM5P2	2.38251	2.25698e-34			EVPL	-1.64270150351467	3.43294e-28
PGM5	3.75586	1.13036e-30			ETV4	-5.4626402742369	2.50472e-135
PGM1	1.69085	3.14962e-44			ESPL1	-1.2325619511155	2.14813e-26
PGA3	1.9825	6.98224e-38			ESM1	-5.52912771119419	2.64281e-123
PEX26	1.88889	1.18852e-74			ERP27	-1.81744801196762	8.79889e-09
PEX11A	1.22907	6.48282e-39			EREG	-1.90282479770377	2.27408e-06
PER3	1.80219	1.42533e-22			ERCC6L	-1.73276305627265	3.49811e-36
PENK	2.67208	3.7515e-16			EPYC	-2.7293995732114	8.32128e-13
PELI2	1.42252	5.16513e-17			EPHX4	-4.37622337386401	5.92855e-72
PEG10	2.49405	2.42116e-13			EPHX3	-1.00431783670058	2.52588e-06
PDZRN4	4.05026	9.35794e-34			EPHB4	-1.20679509819468	1.4788e-45
PDZRN3	1.60504	5.50279e-16			EPHB3	-1.4596843355564	6.94149e-15
PDZK1	1.36678	1.0642e-06			EPHB1	-1.08221662785005	0.000358258
PDZD4	3.49479	1.83448e-43			EPHA1	-1.05144737628364	6.20397e-19
PDZD3	1.83273	2.3804e-13			ENGASE	-1.23035941494551	9.21898e-16
PDLIM4	1.03959	4.8916e-07			ENC1	-2.00439349708974	2.81756e-79
PDLIM3	2.17469	1.0163e-19			EN2	-2.52379627440757	7.54476e-12
PDLIM2	1.36363	2.15366e-30			EME1	-1.68138037527426	8.55451e-41
PDK4	3.32926	1.54193e-49			ELFN1	-1.09726101429766	2.57588e-14
PDK2	1.10715	1.78707e-28			ELF5	-2.68965601964502	3.26598e-09
PDGFRL	1.04093	0.000113252			EIF5A2	-1.32810708791337	4.89679e-39
PDGFRA	1.458	2.74718e-13			EIF4EBP1	-1.12619194542198	1.04299e-21
PDGFD	1.86345	5.35709e-26			EIF3B	-1.09768068134549	1.53887e-46
PDE9A	2.86718	1.1425e-34			EIF2S2	-1.18928860410067	9.55463e-44
PDE8B	1.01349	1.70631e-08			EIF2C2	-1.04537440134062	5.42831e-27
PDE8A	1.13688	6.8888e-44			EGR4	-1.19179306764996	3.29882e-07
PDE7B	2.56021	1.27515e-37			EGFL6	-3.38667990667504	1.25114e-43
PDE6B	1.54837	5.0605e-17			EFNA3	-1.5963265033802	3.45017e-21
PDE6A	4.52313	3.30546e-52			EEF1E1	-1.14925326813892	1.0278e-42
PDE5A	2.01135	2.22634e-33			EDNRA	-1.58090343579618	2.04217e-15
PDE4D	1.50175	3.77828e-30			EDAR	-1.97608926164403	7.99858e-09
PDE4C	1.80863	5.36067e-13			ECT2	-1.82621060209416	1.47761e-61
PDE3A	2.84362	1.97264e-25			ECE2	-1.11519035333062	1.36167e-31
PDE2A	2.96628	1.40413e-43			EBPL	-1.06838363179666	4.68018e-26
PDE1C	1.96659	6.96796e-25			E2F7	-1.93773327829238	5.53e-46
PDE1B	1.76919	4.41264e-16			E2F5	-1.41138089361541	1.49544e-27
PDE1A	1.97279	2.92303e-17			E2F3	-1.05117051970543	7.22408e-44
PDCD4	1.88571	5.06282e-70			E2F1	-1.70707520470643	1.95893e-46
PDCD1LG2	1.09127	4.44419e-06			DYX1C1	-1.8252979148662	1.62328e-23
PCYT1B	1.18798	2.09893e-08			DVWA	-1.58193024008989	1.14607e-32
PCSK6	1.11683	2.03195e-21			DUSP9	-1.90119716132375	1.43239e-13
PCSK5	2.1113	1.81694e-24			DUSP5P	-1.66327236876478	4.13927e-16
PCSK2	5.5653	1.76753e-99			DUSP4	-2.34124324941913	6.89442e-17
PCSK1N	3.35097	1.2048e-18			DUSP27	-3.41069504251203	1.25411e-07
PCP4L1	3.03555	6.5168e-29			DUSP2	-1.25657278874133	3.58681e-17
PCP4	1.61714	0.000314664			DUSP15	-1.53673311748003	1.29575e-09
PCOLCE2	4.56904	8.24313e-38			DUSP10	-1.01169826569917	6.74246e-14
PCK1	3.51116	3.80162e-28			DUS4L	-1.07292659052627	1.67712e-33
PCDHGC4	1.15372	1.9627e-14			DUOXA2	-1.29097796115612	0.00724931
PCDHGB7	1.67473	1.69822e-11			DTNB	-1.10014410946012	1.23197e-16
PCDHGB6	1.23807	1.57585e-05			DTL	-1.35709216221255	8.6502e-36
PCDHGB5	1.93848	1.6462e-10			DSN1	-1.21792561514224	2.28859e-39
PCDHGB4	1.43488	9.12154e-10			DSG4	-1.81735102083313	4.0215e-22
PCDHGA9	1.19027	2.5888e-08			DSG3	-3.43248321433203	1.17225e-14
PCDHGA7	1.15887	2.84413e-06			DSG1	-1.69045630025093	2.73193e-17
PCDHGA5	1.01601	4.13839e-08			DSCR6	-2.60023012421484	1.01028e-18
PCDHGA4	1.12957	1.42853e-08			DSCC1	-1.87146920637	2.91848e-51
PCDHB5	1.00334	1.0979e-07			DSC3	-2.53891785779402	2.368e-09
PCDHB4	1.25703	5.04625e-11			DRD2	-1.16942831098719	0.00222193
PCDHAC1	1.24453	3.45603e-08			DPF1	-1.41924567033572	7.15097e-12
PCDHA4	1.35608	7.41413e-05			DPEP1	-5.80061387988307	2.02896e-43
PCDHA3	1.75344	2.20379e-16			DOK7	-1.74033042094762	5.47616e-15
PCDHA10	1.21672	1.02991e-07			DNTTIP1	-1.07690090614962	2.33094e-23
PCDHA1	1.29596	5.29447e-09			DNMT3B	-1.69328117867976	4.41285e-28
PCDH9	2.44855	7.66185e-28			DNASE1L2	-1.56658945469525	4.71343e-19
PCDH8	1.33669	8.16978e-11			DNASE1	-1.00104468239426	6.38334e-09
PCDH7	1.74532	1.01757e-13			DNAJC2	-1.45708136739073	1.79236e-69
PCDH20	2.63833	5.80751e-12			DNAH5	-1.96541905783945	4.33241e-20
PCDH19	1.91583	1.34908e-09			DNAH2	-2.50527269031606	5.50998e-23
PCDH11Y	1.2396	1.83528e-29			DNAH14	-1.4842491914399	2.96387e-12
PCDH11X	1.9984	5.05623e-55			DNA2	-1.42259896859486	8.37136e-32
PCDH10	2.78321	8.18994e-38			DMRTA2	-1.86139429436465	7.16605e-07
PC	1.16885	3.43633e-20			DMRT3	-1.24188693639784	3.87914e-09
PBX1	1.42927	1.44305e-17			DMBX1	-2.83293516253698	3.81341e-22
PBLD	2.36279	4.14468e-37			DLX6AS	-1.63010916429685	2.10277e-08
PAX5	2.3591	5.73878e-14			DLX6	-1.81938442641766	2.04579e-07
PAX4	1.16922	9.14452e-08			DLX5	-1.06801174544294	9.91239e-05
PARM1	1.75135	1.86457e-23			DLX4	-1.78518632483492	4.53743e-25
PAQR8	1.57308	1.19721e-28			DLX3	-1.13982404371906	0.00206877
PAQR5	2.19774	1.00938e-31			DLL3	-1.04402171713036	1.52899e-05
PAPSS2	2.18634	1.54975e-34			DLGAP5	-1.21608596740577	2.16331e-27
PAPPA2	2.51942	3.18234e-25			DLEU7	-1.15033528923885	1.13194e-14
PANK3	1.11736	4.33585e-29			DLEU2	-1.33921277703651	1.52823e-20
PAMR1	2.03761	3.94327e-31			DKK4	-3.24586275305252	2.12757e-17
PALM	2.23281	5.11381e-23			DKK1	-1.06558531905044	0.00275499
PALLD	1.25177	5.6833e-15			DKC1	-1.54311633305205	2.22037e-66
PAK3	1.06111	1.33574e-14			DIO2	-1.6922604714592	2.007e-14
PAG1	1.83835	1.12741e-35			DIAPH3	-1.81263316543186	1.16418e-48
PAFAH2	1.18872	1.20494e-40			DHX34	-1.24484226514168	1.96453e-42
PADI2	4.0804	1.77315e-41			DHRS2	-2.99833438884705	2.37255e-26
PACSIN2	1.24105	1.45341e-45			DHDPSL	-1.78343122052465	1.19011e-11
PACSIN1	1.88745	4.97681e-22			DHCR7	-1.23293925958019	8.76162e-29
PACRG	1.07906	4.39861e-09			DGAT2	-1.92677592103272	4.45586e-38
PABPC5	1.44753	3.92406e-16			DEPDC1B	-1.14977537249587	3.51532e-26
PABPC1L2B	1.10337	2.42164e-60			DEFA6	-1.55962033793452	0.00473846
P2RY8	1.81821	1.13965e-22			DDX56	-1.0618090197428	7.09639e-54
P2RY4	2.55233	6.20876e-50			DDX55	-1.15305900167313	2.31707e-52
P2RY2	1.22267	4.82089e-19			DDX31	-1.19847852675242	3.06251e-70
P2RY14	2.9792	3.58994e-48			DDX27	-1.19369174442903	5.09753e-26
P2RY13	2.02501	2.02825e-18			DDX21	-1.21661009047979	4.21091e-36
P2RY12	3.02692	6.10435e-46			DDX12	-1.48893979875399	1.00949e-27
P2RY10	2.03489	2.17622e-18			DDX11	-1.24029149112433	6.04111e-29
P2RY1	3.11037	5.34362e-44			DDX10	-1.1613291218843	9.6189e-55
P2RX7	1.48398	7.01132e-11			DDN	-3.89017365737722	1.48718e-59
P2RX6	1.1774	1.4639e-12			DDIT4	-1.38702636820269	3.91392e-22
P2RX4	1.51129	9.7758e-49			DCUN1D5	-1.27304444570529	2.76984e-49
P2RX2	3.31438	5.18384e-97			DCAF13	-1.27797240707569	6.20285e-43
P2RX1	2.92188	5.71298e-39			DBNDD1	-2.29279863170838	7.36563e-40
OTUD7A	1.9215	2.05991e-24			DBF4B	-1.22290639758225	7.9087e-36
OTOP3	4.49261	5.68569e-139			DBF4	-1.25447461742907	1.19222e-44
OTOP2	9.36775	1.06513e-158			DACH1	-1.74250413596478	7.68498e-12
OTC	3.03845	1.93801e-15			CYP4X1	-1.55038386354815	3.47655e-06
OSR1	3.09057	5.76569e-26			CYP39A1	-1.06456538367642	4.69819e-09
OSBPL6	1.05341	2.08662e-05			CYP2W1	-2.46893676206987	5.69129e-08
OSBPL1A	1.81774	2.39153e-24			CYP2S1	-1.31209103012895	8.34317e-24
OR51E2	1.57746	1.93421e-13			CYP2D7P1	-1.90250141001757	1.10352e-18
OR2W3	2.44763	1.07237e-25			CYP27B1	-1.78900571298463	2.48539e-42
OPRL1	1.09635	3.77417e-10			CYP26A1	-1.01257667634952	4.06007e-05
OPN3	1.38971	1.37414e-28			CYP24A1	-1.82512019397345	2.17753e-08
OMG	1.0051	1.9661e-19			CXCL6	-1.59829377430191	1.00483e-07
OMD	3.45984	6.90726e-25			CXCL5	-3.47204676589583	9.33473e-15
OLFML3	1.39623	8.51172e-13			CXCL3	-2.64124049933815	1.45276e-27
OLFML2A	1.17302	3.81712e-14			CXCL2	-1.93308697312214	6.56941e-16
OLFML1	1.54114	2.77987e-17			CXCL17	-1.96873111790112	1.38903e-08
OLFM3	2.9694	1.01753e-56			CXCL11	-2.92047344209377	5.17156e-20
OLFM1	2.44353	4.22939e-26			CXCL10	-1.36222872202008	5.34693e-06
OGN	5.59718	1.3139e-39			CXCL1	-2.65805720383335	5.29871e-27
OGDHL	2.01325	6.27624e-09			CTU2	-1.00653438829038	3.98656e-35
OCEL1	1.28815	8.6445e-37			CTSL2	-1.48945364301792	2.72964e-13
OASL	1.3844	9.03146e-12			CTPS	-1.20853817493941	1.43947e-38
OAF	1.02641	4.68606e-34			CTHRC1	-3.28323155156113	4.34182e-35
NXPH3	1.9436	1.53028e-11			CST6	-1.0562087970955	6.18939e-05
NUPR1	1.03938	1.64663e-06			CST4	-3.33705327047681	1.0196e-29
NUDT12	1.15719	9.35712e-08			CST2	-2.8807903968641	6.59345e-23
NUDT11	1.33537	1.0668e-11			CST1	-6.86405516612007	9.28622e-60
NUDT10	1.79433	3.27696e-16			CSMD2	-1.15114274378267	9.65452e-07
NTSR1	1.73081	1.97634e-06			CSF3	-1.5453825633349	1.37435e-06
NTS	1.69907	1.045e-05			CSF2	-1.66050399119338	1.45013e-11
NTRK3	2.66121	1.2816e-33			CSE1L	-1.53018189302811	1.54748e-54
NTRK2	2.24983	1.54235e-09			CPXM1	-1.94014681909091	6.25669e-20
NTNG1	2.59365	3.85949e-31			CPNE9	-1.27097292283995	2.17182e-10
NTN4	1.29431	1.56168e-17			CPNE7	-5.09753982542969	1.03247e-66
NTN1	2.94809	7.63237e-40			CPNE1	-1.39653227716154	1.10099e-24
NRXN2	1.51993	1.49882e-08			CPN1	-1.25126536966767	0.000147679
NRXN1	5.35499	7.00087e-68			CPLX1	-1.17828766027042	4.76496e-10
NRSN1	2.60882	6.36164e-45			CPA4	-1.63508120578671	1.39644e-15
NRK	1.07659	0.000170299			CORIN	-2.51453909666063	1.23582e-19
NRG4	1.89772	6.68867e-24			COMP	-5.07380396659616	1.69281e-25
NRG3	1.4242	2.49014e-27			COL9A3	-2.04925273092562	2.10752e-10
NRG2	2.77025	1.36968e-59			COL8A1	-1.27221930556429	3.1538e-05
NRG1	2.27156	1.15009e-18			COL7A1	-3.66700827019935	2.55264e-42
NRARP	1.10839	4.28452e-17			COL5A3	-1.4812357661393	6.44513e-13
NRAP	2.76822	1.14325e-25			COL5A2	-1.52507941658764	4.84813e-13
NR5A2	2.59901	2.80671e-41			COL5A1	-1.45193720297962	2.4282e-12
NR3C2	3.09364	1.44692e-50			COL4A1	-1.4458326358049	3.48646e-18
NR3C1	2.09788	4.61911e-30			COL27A1	-2.1210280666273	2.07482e-17
NR1H4	4.40897	1.00077e-35			COL22A1	-1.92562588486936	1.42987e-13
NPY6R	4.51406	6.4939e-52			COL1A2	-1.2565301883874	8.89835e-08
NPY5R	1.65239	1.50991e-18			COL1A1	-2.27975710956541	4.27463e-19
NPY2R	4.02724	2.5864e-85			COL12A1	-1.78541886149733	1.55827e-16
NPY1R	3.1095	2.06162e-23			COL11A1	-6.3821225106051	3.30244e-57
NPY	3.15677	4.26256e-46			COL10A1	-6.2195942425052	3.1358e-41
NPTXR	1.34153	1.48286e-06			CNTD2	-3.55301617540053	2.49542e-42
NPR3	1.38237	3.17904e-06			CNN2	-1.23388141451453	4.66075e-49
NPR1	2.10583	1.14892e-25			CNIH3	-1.63791177467456	7.26745e-15
NPAS4	1.78723	1.77535e-28			CMTM8	-1.19557134831738	6.41227e-43
NPAS3	2.07241	5.90222e-24			CMTM7	-1.33209738054715	2.49303e-24
NOVA1	3.64322	2.91056e-42			CLSPN	-1.39327438674486	3.15275e-20
NOS1	2.46199	3.80026e-21			CLLU1	-1.13022109681652	5.35938e-09
NOL4	1.89545	7.82406e-15			CLEC5A	-2.81867688640642	6.62211e-26
NNAT	2.04259	2.48038e-16			CLDN9	-1.63187527653608	1.2756e-10
NMUR1	1.18787	2.44585e-12			CLDN2	-5.88950644386749	1.79544e-42
NMNAT2	1.10151	6.56119e-05			CLDN18	-1.20699625585661	0.0150146
NLRP7	1.98339	9.57556e-17			CLDN16	-1.72210305371695	2.40851e-18
NLRP3	1.01157	1.37575e-08			CLDN14	-2.17643476513809	3.60233e-19
NLRP2	2.65928	1.49903e-08			CLDN1	-4.83055192629803	8.02337e-97
NLGN4X	2.28131	4.84586e-26			CLCN5	-1.03260744774285	7.07873e-19
NLGN3	1.39755	4.97861e-20			CLCN4	-1.36454808488773	1.46614e-10
NLGN1	3.49123	1.69471e-51			CLCN1	-1.33859880571964	4.53224e-09
NKX3-2	1.57568	1.67178e-11			CKS2	-1.4274891854568	4.49791e-32
NKX2-3	3.15595	7.84126e-46			CKMT2	-1.32965956012066	0.00662607
NKX2-2	2.59241	1.10158e-26			CKAP2L	-1.58634027244606	1.52895e-42
NKG7	1.28005	1.45162e-07			CKAP2	-1.51202781143301	3.57227e-48
NKAPL	1.44944	2.7386e-19			CITED1	-1.75491283450785	2.31722e-13
NIPAL4	1.32518	2.52509e-09			CIT	-1.09290427188436	8.25285e-25
NIPAL1	1.51918	1.75762e-26			CIRH1A	-1.06252724312829	1.4888e-48
NIBAN3	2.02842	1.70448e-16			CILP2	-1.86647283105356	1.81569e-11
NIBAN1	3.04077	9.89692e-39			CHTF18	-1.59024034287852	1.87789e-38
NHSL2	1.50278	2.1714e-11			CHSY3	-1.16417788940097	1.33916e-10
NHSL1	1.086	9.79852e-26			CHST4	-2.14206362082751	2.30222e-07
NGFR	2.56742	4.99773e-19			CHPF	-1.53895793377871	2.33212e-44
NGF	1.06475	3.01834e-09			CHI3L1	-3.48744869503143	4.68519e-30
NGB	3.79611	5.14591e-79			CHEK1	-1.11762882453135	4.70531e-33
NFATC1	1.2385	5.60251e-10			CHD7	-1.19649529012282	6.5143e-33
NFASC	1.5844	1.09259e-14			CHCHD6	-1.02117842566706	1.29438e-25
NEXN	1.68787	6.6553e-13			CHAF1B	-1.28379276568813	9.81859e-35
NEUROG3	2.0017	5.75329e-14			CHAC1	-1.40392490128293	6.36956e-20
NEUROD1	3.9153	5.19532e-35			CGREF1	-3.46825545893223	2.86658e-57
NEURL1B	1.49879	8.67303e-32			CEP72	-2.03948056957124	3.22835e-56
NEU4	3.23614	4.43545e-32			CEP55	-1.68891210446408	2.27911e-45
NEO1	1.13098	2.96448e-18			CEP250	-1.06905056815695	6.05587e-22
NELL2	1.97521	5.31862e-10			CENPW	-1.11732077900741	1.71986e-22
NELL1	1.20072	2.55602e-09			CENPP	-1.29436735078467	5.15064e-35
NEGR1	3.17895	2.1604e-40			CENPN	-1.23425227046799	3.08451e-40
NEFM	3.31869	1.62691e-49			CENPK	-1.06700383110392	6.92172e-17
NEFL	4.2392	3.43211e-39			CENPJ	-1.04170334838267	1.81918e-21
NEFH	1.75111	4.09192e-19			CENPI	-1.73800802806445	6.83935e-37
NEDD9	1.07722	5.15619e-14			CENPH	-1.287323869959	1.74953e-33
NEDD4L	1.40325	7.7917e-46			CENPF	-1.68622378761722	2.11719e-44
NECAB2	1.21689	4.40899e-14			CENPE	-1.58971571874223	1.94797e-38
NECAB1	2.50779	2.80687e-31			CENPA	-1.49517605887831	8.28843e-39
NDRG4	1.54304	5.33792e-18			CELSR3	-2.67290254971658	1.36615e-41
NDRG2	1.67284	4.19286e-46			CELSR1	-2.40544896571755	8.28465e-44
NDRG1	1.20253	4.842e-17			CELP	-2.21300064222049	4.29016e-07
NDN	2.09797	1.16988e-28			CEL	-3.63874131001759	5.23108e-14
NCR3	1.52312	3.71328e-16			CEBPB	-1.13135975636962	8.14514e-31
NCKAP5	1.34737	6.26135e-08			CDT1	-1.21068167043854	1.68958e-24
NCKAP1L	1.73014	3.27822e-15			CDR2L	-1.14781737277939	4.7719e-16
NCF4	1.08916	3.28969e-10			CDKN3	-1.16689907900771	1.31725e-22
NCF1C	2.56466	9.1476e-23			CDKN2A	-1.66344343802507	8.32864e-12
NCF1B	1.99453	1.4957e-18			CDK4	-1.21500276924583	9.10834e-47
NCF1	2.15311	3.07615e-18			CDK2	-1.02653824768988	1.27061e-47
NCCRP1	1.66225	6.28098e-11			CDK1	-1.54205709108815	2.65329e-40
NCAN	1.18508	1.55433e-19			CDH3	-6.24547818128625	1.06513e-158
NCAM2	1.73603	1.8646e-10			CDH11	-1.15923300553637	3.41802e-08
NCAM1	3.15607	6.18199e-36			CDCA8	-1.01944307142921	9.65463e-25
NBPF1	1.5518	1.21098e-45			CDCA7	-1.60850509352337	1.2696e-33
NBEAL1	2.09617	3.79032e-46			CDCA5	-1.51597590225789	5.59947e-41
NBEA	2.74574	5.30747e-23			CDCA4	-1.17900164498741	2.50959e-32
NAV3	1.09588	7.13417e-06			CDCA3	-1.40681879562914	3.49625e-33
NAT8L	1.01516	3.06129e-06			CDCA2	-1.11136911371392	2.09441e-15
NAT8B	2.49421	4.59108e-17			CDC7	-1.11281824420344	2.51176e-21
NAT8	1.05018	0.000189203			CDC6	-1.6564420618096	7.94924e-36
NAT2	2.25998	7.85961e-19			CDC45	-1.55741800435157	1.76199e-31
NAT1	1.64295	1.0909e-28			CDC25C	-1.18567163014527	4.16818e-28
NAPSB	2.13378	7.14501e-18			CDC25B	-2.07453604076059	2.3219e-54
NAP1L6	1.5444	8.48987e-28			CDC25A	-1.24415315254608	6.22834e-26
NAP1L3	2.07576	2.9222e-20			CDC20	-1.02992675833626	4.86729e-18
NAP1L2	3.88742	3.56679e-56			CD44	-1.19613672446013	4.46425e-34
NACAD	2.18049	1.4115e-27			CD3EAP	-1.3705711528345	2.28904e-55
NAALADL1	3.19826	7.34606e-48			CCT6A	-1.16965452439574	3.17005e-58
NAALAD2	1.58783	4.72116e-29			CCR8	-1.40490377610953	1.04122e-11
NAAA	2.21155	1.58532e-58			CCNO	-2.8855271701918	1.26323e-50
MYT1L	1.9645	6.68758e-52			CCNF	-1.38695503183951	9.23398e-40
MYPN	2.89324	8.00191e-40			CCNE1	-1.38991519444851	1.98611e-28
MYOZ3	1.13002	8.12648e-10			CCND1	-1.64078631242453	4.34837e-53
MYOT	4.24849	3.11438e-79			CCNB1IP1	-1.06121457797697	4.18155e-27
MYOM1	3.56746	1.43865e-44			CCNB1	-1.33644255350148	1.11926e-28
MYOCD	3.25998	1.55954e-28			CCNA2	-1.04051270386503	2.069e-19
MYOC	5.63146	4.51064e-70			CCL26	-1.35950457119356	2.08511e-08
MYO5A	1.32495	1.36187e-13			CCL24	-1.18625943923645	1.05558e-05
MYO3A	1.79818	7.86297e-17			CCL20	-1.25289159248645	1.8649e-07
MYO1G	1.07503	3.40564e-08			CCDC99	-1.15226114996683	4.34995e-41
MYO1D	1.01468	2.84592e-20			CCDC86	-1.37914152888862	1.99364e-57
MYO1A	2.22209	9.79852e-26			CCDC78	-3.04823117574531	6.18025e-33
MYO15B	1.20173	3.09452e-15			CCDC74A	-1.12347429629121	7.71242e-16
MYLK	3.00614	1.04092e-34			CCDC64	-1.10796987552565	2.35073e-23
MYL9	2.54425	4.91015e-26			CCDC41	-1.08131973560017	2.78312e-41
MYL6	1.14782	1.69601e-43			CCDC34	-1.02220803619445	7.03051e-26
MYH15	1.73101	7.08364e-20			CCDC19	-1.98201623576679	6.4501e-38
MYH11	4.52708	4.16932e-33			CCDC18	-1.21657902147801	2.98547e-23
MYCT1	1.20986	1.57709e-16			CCDC150	-2.26726803024803	5.32536e-38
MYBPC2	1.44091	3.43955e-14			CCDC148	-1.49169437980818	1.98247e-18
MXI1	1.58292	1.25764e-61			CCDC138	-1.07695412455781	6.56655e-19
MXD1	1.81016	8.86387e-39			CCDC113	-1.57571466139532	7.61511e-26
MUSTN1	2.91642	9.44598e-49			CBX8	-1.70216479494363	1.80884e-67
MUSK	3.70413	3.10005e-91			CBX4	-1.51127102014719	5.89029e-52
MUC5B	1.85857	0.000231351			CBX3	-1.28086036504537	1.14216e-56
MUC4	2.75387	9.71841e-12			CBX2	-3.5471228900746	7.67163e-64
MUC2	3.4407	2.92717e-09			CBWD3	-1.01558023388443	8.32518e-14
MUC12	2.35073	3.18002e-10			CBFB	-1.3373837391069	8.42843e-71
MUC1	1.01435	0.000292865			CARD14	-2.33650759579682	2.73923e-35
MTUS2	1.33623	1.13043e-10			CAPN12	-1.13103073562731	5.53572e-12
MTNR1A	1.68906	9.87029e-15			CAMKV	-2.09554821822796	3.06065e-10
MTM1	1.37768	3.0849e-45			CALML3	-1.0741012365901	0.000160418
MT3	2.22386	2.09738e-11			CALCA	-1.75257822465238	7.41851e-08
MT2A	2.60695	1.43024e-38			CADPS	-1.37751709171525	1.14721e-05
MT1X	2.42004	3.42472e-40			CAD	-1.4109073933974	2.77519e-54
MT1M	5.8146	2.45882e-57			CACNG4	-1.36051781065863	0.00116969
MT1L	2.10587	1.17755e-18			CACNA1D	-1.35872936935262	2.11067e-14
MT1H	4.9446	1.67519e-48			C9ORF68	-1.23319939935668	2.02949e-12
MT1G	4.06949	8.70917e-41			C9orf43	-1.43522919537154	1.75312e-22
MT1F	3.44996	2.29471e-54			C9ORF169	-1.90523103020252	2.57455e-21
MT1E	3.5276	1.33971e-31			C9orf163	-1.04512892089729	1.13339e-14
MT1DP	2.18249	2.14875e-40			C9ORF140	-1.96522433709886	1.73037e-51
MT1A	1.86331	2.53118e-08			C9ORF117	-1.50171008763034	5.21073e-34
MSTN	1.73865	4.62556e-22			C9orf116	-1.33683488113617	6.499e-19
MSRB3	2.18718	1.60031e-19			C9ORF100	-1.08899235427903	7.77933e-25
MSRA	1.08603	7.00822e-23			C8ORFK29	-1.70681854741387	5.68558e-15
MS4A7	1.88642	1.61499e-17			C8ORF73	-1.8172631131184	7.69347e-21
MS4A6A	1.85945	9.09531e-19			C8ORF51	-1.65280070606118	1.52837e-21
MS4A4A	2.12421	5.13973e-18			C8ORF30A	-1.22162684484056	1.18834e-33
MS4A2	2.87057	7.56875e-27			C7ORF68	-2.19502544425228	3.08812e-55
MS4A10	3.69587	7.44968e-74			C7ORF52	-1.28539631235684	4.24077e-09
MS4A1	3.5434	9.4059e-21			C7ORF40	-1.68250177640322	3.21919e-48
MRVI1	1.53987	3.01982e-14			C6orf223	-5.15294403457761	4.1845e-88
MRGPRX2	1.04779	4.72101e-35			C6ORF167	-1.21780121829855	8.90817e-41
MRGPRF	2.42529	2.49393e-23			C6orf15	-3.34381382110909	8.9531e-16
MRGPRE	1.00618	2.13335e-22			C5orf46	-2.21095766429421	2.92271e-17
MRC1	2.25459	2.30675e-16			C5orf38	-1.25592861689915	0.000375119
MPZ	3.06813	3.66944e-53			C5orf34	-1.71195574283694	8.83872e-54
MPV17L	1.11303	0.00257619			C4ORF21	-1.22965788754633	1.88942e-28
MPPED2	1.7828	1.8644e-17			C3orf67	-1.35901292474606	8.00167e-07
MPPED1	1.05929	9.39908e-23			C3ORF26	-1.48409344771186	2.23439e-51
MPPE1	1.15326	2.97676e-39			C2ORF61	-1.09022147626448	3.66936e-15
MPP7	1.113	5.87333e-16			C2ORF48	-1.73028219699258	7.27939e-18
MPP2	1.85834	2.89055e-23			C2orf27A	-1.60838176884914	3.192e-21
MPND	1.16533	7.49968e-51			C2orf15	-1.35822925277202	8.20322e-44
MPI	1.02405	4.0847e-27			C2CD4B	-1.10670451035333	2.57037e-05
MPEG1	2.53845	2.57359e-29			C2CD4A	-3.84153503032041	2.07575e-44
MPDZ	1.57095	1.19729e-11			C22ORF29	-1.02252702816966	2.56709e-29
MORN5	3.3994	5.08126e-38			C21ORF29	-1.58546078606198	1.70017e-07
MOGAT2	3.97789	7.99912e-29			C20ORF46	-2.46867864147282	1.65489e-24
MOCS1	1.84863	3.54556e-30			C20ORF20	-1.56944506726157	1.25929e-58
MOBP	2.52512	1.37546e-62			C20ORF199	-1.65747680646625	1.61005e-34
MMRN1	4.23245	1.98213e-36			C20ORF195	-1.31166018382211	7.70641e-12
MMP28	3.63505	1.82479e-42			C20ORF165	-1.04809024080204	6.82608e-09
MMP27	1.90212	1.27594e-86			C20ORF151	-1.24373671253606	5.9071e-14
MMP25	1.45209	5.66558e-16			C20ORF134	-1.06485624729215	8.33229e-14
MIXL1	1.30577	2.77847e-27			C2	-1.52404185518956	1.56342e-19
MITF	1.28762	6.62925e-10			C1ORF182	-1.26311339981518	1.47528e-19
MIER3	1.79359	1.73382e-70			C1ORF180	-1.93854721244218	3.96071e-15
MIER1	1.24682	1.32999e-55			C1ORF170	-2.69189912580147	3.41201e-48
MIA2	1.97081	7.91655e-13			C1ORF135	-2.17283731127487	5.22576e-56
MGST3	1.07056	2.47072e-45			C1orf112	-1.20166681837675	4.37948e-36
MGP	2.16384	1.31107e-16			C1orf105	-1.4373414114365	4.76159e-13
MGLL	1.3984	6.86396e-36			C1ORF104	-1.14221986066919	3.03019e-14
MGAT5B	1.41812	1.88765e-18			C19ORF59	-1.71000258355472	6.29686e-10
MGAT4C	1.88248	2.47259e-63			C19ORF51	-1.55597476055253	8.61118e-11
MGAT4A	1.20883	3.57017e-31			C19orf48	-1.6160393299099	5.6604e-44
MGAM	2.23144	1.77464e-23			C19ORF45	-2.18372641475298	2.419e-27
MFSD6L	1.72199	1.29323e-14			C19ORF41	-1.09591132200621	3.68142e-05
MFNG	1.2877	8.27178e-21			C19ORF28	-1.43509059454031	3.02825e-61
MFAP5	3.51648	5.781e-23			C19ORF26	-1.73982039974164	3.90187e-17
MFAP4	2.69647	3.05389e-24			C17ORF96	-3.37910214544791	4.18487e-71
METTL7A	2.67576	2.58051e-51			C17ORF86	-1.04765746004329	6.05972e-22
METRNL	1.11891	5.63108e-21			C17orf77	-1.92436401617526	1.69011e-06
MESP2	1.73235	3.37447e-21			C17orf53	-1.48634361505847	2.19766e-40
MESP1	1.8388	3.86241e-14			C16ORF59	-1.65077345236058	1.51244e-38
MEP1B	4.81428	6.427e-48			C16ORF55	-1.16316542017992	2.03427e-35
MEP1A	3.01712	2.12444e-19			C16orf46	-1.09022520452151	6.26267e-36
MEOX2	1.97103	3.07658e-11			C15ORF42	-1.62457743698743	1.92228e-33
MEOX1	1.89884	1.09087e-15			C15ORF23	-1.01249295375576	2.18403e-24
MEIS3P1	2.00565	7.44716e-24			C14ORF79	-1.20054799068497	3.39502e-33
MEIS2	1.89255	4.27238e-14			C14ORF105	-1.41867395790461	1.76165e-07
MEIS1	2.08805	2.11631e-21			C13ORF37	-1.3838044347516	2.11701e-40
MEI1	2.06674	6.44297e-23			C13ORF29	-1.76736173585425	2.09753e-24
MEGF10	2.04685	1.99677e-24			C13ORF27	-1.18154338976582	6.34818e-19
MEFV	1.29796	7.72817e-09			C13ORF23	-1.19204314654181	3.52557e-23
MEF2C	1.76849	3.90641e-26			C12ORF70	-1.11510611368465	7.91543e-18
ME2	1.02567	8.95002e-18			C12ORF48	-1.28946261066445	1.74011e-29
MDGA1	1.63251	3.04545e-13			C12ORF11	-1.20122920169792	5.55591e-46
MDFIC	1.16872	7.6864e-11			C11ORF84	-1.42187269955223	1.03079e-47
MCOLN2	2.10014	4.17586e-15			C11ORF82	-1.93516806732142	1.02659e-49
MCF2L2	1.24554	2.83895e-30			C11ORF41	-1.48243079969083	1.06094e-05
MBOAT1	1.22924	1.23524e-29			C10ORF81	-2.32619822276709	6.34507e-26
MBNL3	1.21145	7.4025e-15			C10orf55	-1.19459780754344	1.32788e-14
MB	3.20066	4.12452e-24			C10ORF35	-1.32726707216495	3.39244e-26
MATN4	1.05508	2.61559e-17			C10ORF2	-1.52926486884669	6.73389e-63
MATN2	2.20777	2.28763e-21			BYSL	-1.47003336958325	5.83201e-69
MATK	2.0004	1.8981e-15			BUB1B	-1.36097423391302	1.31384e-33
MASP1	3.8467	1.23107e-23			BUB1	-1.49365191147516	9.50459e-44
MAS1L	1.59424	2.63749e-75			BTBD16	-2.4923813330357	1.77773e-31
MARVELD3	1.2032	5.45405e-37			BRSK2	-2.10431078797516	2.80597e-09
MARK1	1.0669	7.74817e-05			BRIX1	-1.2695289939828	3.03008e-55
MARCO	1.67408	0.000164032			BRIP1	-1.16132736087067	6.75631e-23
MARCKS	1.06077	2.84029e-32			BRCA2	-1.98508302250103	3.3989e-50
MAPT	2.5512	9.49602e-21			BRCA1	-1.28282564549357	1.19814e-33
MAPK4	3.89224	5.46432e-41			BOP1	-1.73589060383421	6.86435e-34
MAPK3	1.16044	2.87613e-36			BMP7	-2.11607482539533	3.53221e-09
MAPK10	2.63184	2.85123e-35			BMP4	-1.53859610509799	9.23958e-16
MAP9	1.11038	6.41679e-06			BLM	-1.24946359564988	1.73206e-28
MAP6	2.02647	2.78322e-20			BIRC7	-1.36793934826002	3.91131e-08
MAP4K1	1.9358	9.85262e-16			BIRC5	-1.42781798994939	3.06878e-29
MAP2K6	1.09298	3.65853e-17			BICD1	-1.38703395097478	3.0379e-22
MAP2	1.87671	3.2094e-18			BHLHE40	-1.28300274409409	1.92055e-25
MAP1LC3C	1.17783	1.39037e-18			BGN	-2.36358541065861	2.28804e-23
MAP1B	1.47362	6.54175e-13			BFSP1	-1.84704873856869	1.29046e-29
MAP1A	1.22374	1.98962e-09			BEST3	-1.22938318593965	9.48498e-07
MAOB	2.75336	8.47223e-20			BEAN	-1.26130358706571	7.95497e-08
MAOA	2.3458	2.40837e-33			BAMBI	-1.15234064276844	2.08044e-06
MAN1C1	1.38748	8.75372e-13			BAAT	-1.85503997046375	2.8226e-11
MAN1A1	1.52313	2.029e-24			B4GALNT4	-1.28613080377843	0.00159405
MAMDC2	5.8438	1.26235e-61			B3GNTL1	-1.48926889570198	9.3104e-41
MALL	2.237	1.14576e-41			AZGP1	-2.73786563634723	1.29699e-27
MAL	4.1398	9.24466e-63			AXIN2	-1.98918748465086	2.35432e-19
MAGIX	1.0902	1.70534e-08			AURKB	-1.04263176736793	1.58329e-19
MAGI3	1.08617	4.90032e-34			AURKAPS1	-1.01723927522948	2.05067e-23
MAGI2	1.29474	3.83826e-20			ATXN7L2	-1.00315668500893	2.34888e-29
MAGEH1	1.21607	1.10022e-13			ATP6V1E2	-1.1653739932624	6.6368e-26
MAGEE2	2.00609	2.44097e-67			ATP6V1C2	-1.85760045963869	1.28056e-27
MAGEE1	1.21576	1.25436e-07			ATP11A	-2.06160309390606	2.09857e-54
MAFB	1.0174	8.01104e-07			ATIC	-1.0330670447457	1.42879e-47
MAF	1.64453	1.11282e-21			ATHL1	-2.37189411123896	7.97152e-27
MADCAM1	4.07565	5.25256e-42			ATG9B	-3.22479535777683	4.49196e-41
MAB21L2	3.22543	5.8359e-26			ATAD5	-1.34244951820228	7.6202e-32
MAB21L1	3.22245	6.94398e-64			ATAD3C	-1.27334667544795	1.17022e-07
LYVE1	4.85088	5.11075e-61			ATAD3B	-1.19003663642628	5.08518e-21
LYNX1	2.60379	1.78175e-28			ATAD2	-1.66513979146707	6.85348e-51
LYL1	1.18324	2.61949e-17			ASPM	-1.53634529803293	7.65266e-41
LY96	1.44197	1.51127e-12			ASPHD1	-2.06264045978701	7.80587e-28
LY9	2.84622	1.96298e-30			ASNS	-1.25612478688775	2.80529e-26
LY86	1.59221	5.70986e-16			ASGR1	-1.79861715740066	5.1426e-13
LY6H	1.39869	1.06946e-08			ASCL2	-3.02429413315344	4.18801e-27
LXN	1.45116	8.52708e-25			ASB9	-1.73159372690998	1.82411e-17
LUZP2	2.85348	1.38592e-32			ARNTL2	-2.1912123352241	9.00346e-46
LTK	2.95787	4.57669e-20			ARMC2	-1.11972147501272	2.32309e-13
LTF	1.30853	4.74683e-06			ARMC10	-1.08315140621928	2.2697e-46
LTC4S	2.36514	4.7794e-38			ARID3A	-1.75308410568265	2.8891e-22
LTBP4	1.67101	1.18163e-29			ARHGEF38	-1.24813893927902	1.72562e-29
LST1	1.02891	3.51407e-08			ARHGEF19	-1.28756898551465	1.34209e-23
LSP1	1.67661	4.32543e-21			ARHGAP39	-1.01803596381495	2.94305e-22
LRRTM4	1.49634	2.85412e-15			ARHGAP33	-1.0453263632232	1.69921e-13
LRRTM2	1.48048	6.41311e-22			ARFGAP1	-1.0369335907159	1.32922e-29
LRRTM1	2.3946	5.60099e-15			AREG	-1.63303760733663	2.11341e-10
LRRN4CL	2.19464	7.9759e-28			AQP9	-1.76399786354486	1.96976e-07
LRRN3	1.86565	6.03421e-20			AQP6	-1.31221801219183	3.17961e-10
LRRN2	4.0928	9.46501e-45			AQP5	-1.65911370100338	3.28422e-05
LRRK2	2.16661	9.26805e-17			APOC2	-1.66624788387132	1.40551e-09
LRRC7	2.89906	4.75375e-68			APLN	-3.06280081028751	1.19366e-49
LRRC66	1.92093	4.75882e-25			APCDD1	-1.27048146460491	1.0082e-05
LRRC55	1.93744	3.96769e-22			AP1S3	-1.59446905634328	2.54341e-43
LRRC4C	1.95946	1.93878e-15			ANXA9	-1.66504832545343	1.20645e-22
LRRC4B	1.72485	1.01191e-28			ANXA3	-1.43007141547169	1.04685e-28
LRRC4	1.09577	5.32028e-08			ANLN	-2.2370855871373	9.50566e-77
LRRC3B	1.98876	1.89539e-62			ANKZF1	-1.00615864518566	1.58628e-40
LRRC31	1.90991	2.68279e-18			ANKRD36B	-1.02711484147424	6.69392e-14
LRRC26	2.95559	5.9284e-19			ANKRD23	-1.11451950194561	4.87022e-22
LRRC25	1.08649	1.27916e-08			ANKRD13B	-2.24782786258837	9.01152e-52
LRRC19	3.41642	5.87866e-31			ANGPT2	-1.48016973100076	6.54139e-26
LRRC18	1.03019	8.53177e-16			AMPD2	-1.06048789812386	5.02023e-52
LRRC17	1.24933	1.73228e-11			AMH	-1.77211341489758	1.50069e-09
LRRC1	1.11017	9.00544e-48			AMELX	-1.66535578950353	1.16512e-15
LRP1B	1.5453	2.7528e-21			AMBP	-1.3315360690214	1.2715e-05
LRP10	1.04673	5.77949e-25			ALOXE3	-1.25877347994912	3.76741e-10
LRMP	3.18347	1.98944e-34			ALKBH2	-1.09432333356125	4.68704e-34
LRFN5	2.21301	1.43441e-24			ALG1L	-1.53144503036144	2.41358e-16
LRFN1	1.20497	4.9906e-09			ALDH4A1	-1.48976012973365	1.98611e-21
LRCH2	2.21227	8.82671e-23			ALDH3B2	-2.1230879281453	1.50777e-13
LRAT	2.41341	5.36288e-29			AKR1C4	-2.62971131559617	3.73523e-15
LPP	1.57965	1.09843e-34			AKNAD1	-1.27679939067709	5.11071e-11
LPCAT4	1.01487	3.39561e-24			AKAP4	-1.04233745762056	1.07685e-06
LPAR3	1.31418	6.42768e-08			AHSA2	-1.06258484256124	6.08089e-12
LPAR1	2.65113	4.24451e-41			AHCY	-1.33888693466555	5.26389e-35
LOXL4	1.80579	1.20218e-15			AGT	-1.81787647362629	2.31022e-16
LONRF2	4.1236	2.80242e-35			AGAP3	-1.03125746659761	8.98066e-42
LMX1A	2.85502	7.60778e-41			AEN	-1.22197100284255	3.83842e-38
LMOD1	3.47885	4.69501e-32			ADCY3	-1.04190710647908	2.20263e-26
LMO3	4.03299	5.56929e-30			ADAT2	-1.4804644199675	6.37042e-38
LMO2	1.42081	4.45341e-24			ADAMTSL5	-1.18586091159593	1.14287e-15
LIX1	1.84102	4.88631e-24			ADAMTSL2	-1.21913351744414	1.13562e-11
LITAF	1.20566	7.1649e-41			ADAMTS6	-1.98413615942211	8.4715e-27
LIPH	1.4477	6.94774e-22			ADAMTS4	-1.83691757201087	8.64136e-17
LIPC	3.20736	5.61697e-32			ADAMTS2	-1.27633815645085	4.54867e-06
LINGO4	1.13089	5.82271e-13			ADAMTS14	-1.18476607963169	1.14809e-13
LIMS2	2.23996	1.02639e-27			ADAMTS12	-2.83462806005093	1.29925e-21
LIMA1	1.42751	1.16788e-34			ADAM12	-3.56468281287788	1.40252e-31
LILRP2	1.36935	6.25906e-24			ACTR3B	-1.26381891061362	5.63786e-48
LILRB5	3.48794	8.14228e-38			ACSL6	-3.30119908718372	2.06299e-16
LILRB1	1.32395	1.03871e-08			ACCN2	-1.92124665485978	2.29157e-31
LILRA4	2.17337	2.43381e-25			ACBD7	-1.78011446334933	8.71696e-25
LILRA2	1.24507	3.36504e-08			ACAN	-3.81858022857224	4.07434e-61
LILRA1	1.28165	1.34885e-11			AC027601.1	-2.05893359216526	3.45437e-21
LIFR	3.73989	3.9635e-53			ABCE1	-1.06235723198182	6.6258e-50
LHX4	1.21311	2.48521e-21			ABCC2	-2.36382491955578	9.44473e-12
LHFPL4	3.20406	6.60172e-26			ABCC1	-1.09328457141433	3.99572e-33
LHFPL3	1.49067	1.18184e-07			ABCA12	-1.43310287430471	0.00021877
LGSN	1.20441	1.50528e-05			AADAC	-1.38513313377847	1.18933e-06
LGR4	1.2796	7.78529e-33			EPR1	-1.28802899788237	4.79706e-19
LGI4	2.7207	1.73859e-34			FAM150A	-3.00562311765525	4.40823e-24
LGI3	2.18293	3.46146e-27			FAM176A	-3.44761648110577	6.54403e-43
LGI1	4.633	1.51466e-121			FAM188B	-1.20399438247588	8.32304e-30
LGALS9C	2.72932	1.85978e-29			FAM40B	-2.49022568823256	1.53856e-44
LGALS9B	3.05851	5.27439e-18			FAM54A	-1.45713159455903	2.89836e-36
LGALS4	2.13028	4.12125e-47			FAM60A	-1.16355651245106	5.82348e-37
LGALS3	1.24585	1.45633e-25			FAM64A	-1.20243909294262	1.62817e-20
LGALS2	3.83804	2.66709e-31			FAM70B	-1.28797112353051	1.76616e-09
LGALS12	1.79048	2.5422e-16			FAM92A1	-1.46887641827935	6.18898e-18
LEPR	1.42727	9.90191e-20			FLJ16779	-1.21222682346139	2.93262e-06
LEP	1.89595	3.8246e-12			FLJ22536	-1.05027001532109	3.67763e-08
LEFTY1	1.78496	9.2572e-05			FLJ43663	-1.08782075563523	6.52181e-13
LEAP2	1.6738	3.9013e-21			FLJ45445	-1.16092908527708	1.20151e-06
LDOC1	1.40702	3.31205e-15			GIF	-1.88755618600738	6.74575e-08
LDHD	3.68974	1.35939e-43			GPR109B	-1.29538778375781	7.14859e-05
LDB3	3.89748	3.35099e-38			GPR172A	-1.00825060815375	2.36975e-25
LCP1	1.31414	1.05444e-10			GPR56	-1.35463177385149	7.59202e-39
LCN6	1.71966	7.70056e-45			GPR81	-1.69719606056976	5.04251e-07
LCN15	1.40226	0.0150872			GRAMD2	-1.39830401671578	3.44139e-11
LCN10	2.40015	2.59113e-31			GSG2	-1.04232393084631	1.34814e-18
LAX1	2.03556	3.0073e-16			GYLTL1B	-4.23876262481603	2.0784e-62
LANCL3	1.97716	3.96666e-25			HULC	-2.31486469059857	1.31688e-05
LAMC3	1.36363	4.32605e-08			IL8	-3.35616566229562	4.28873e-27
LAMA2	1.48909	8.03759e-09			JUB	-2.9705252640081	4.6196e-102
LAMA1	3.17017	3.59592e-36			KAL1	-2.42196096002425	1.49611e-19
LAIR1	1.04665	4.42538e-07			KIAA0020	-1.22865138623025	1.39493e-47
LAG3	1.5027	6.68068e-12			KIAA0406	-1.13254326641347	2.40143e-34
L3MBTL4	1.10025	0.000225285			KIAA0907	-1.04976479178442	1.68904e-25
L1TD1	1.13077	0.0276359			KIAA1024	-1.06442230863887	1.44476e-11
L1CAM	2.97133	1.32863e-15			KIAA1199	-5.40966019098517	3.37766e-99
KY	2.27514	3.4248e-30			KIAA1274	-1.82313092279931	9.20731e-26
KRTAP13-2	3.96558	2.13081e-56			KIAA1524	-1.45475088440544	9.38444e-39
KRT9	1.56531	9.26355e-39			KIAA1751	-1.44854919465647	7.70854e-13
KRT24	5.34936	8.85129e-111			KIAA1875	-1.63748208742925	9.57474e-13
KRT222	1.07117	1.06016e-27			KIAA1984	-1.03800177780881	1.22693e-05
KRT20	3.44767	1.03234e-23			LEPRE1	-1.06671505901899	2.44661e-25
KRT14	1.41752	1.84612e-08			LMTK3	-2.48315869552691	1.93898e-40
KRT12	1.62564	5.51686e-12			LOC100127888	-2.76086224108648	3.57873e-20
KRT1	2.51569	1.74819e-28			LOC100130015	-1.36537164773423	4.95621e-19
KRBA2	1.12641	4.23992e-17			LOC100133161	-1.13200055011184	5.225e-12
KRBA1	1.3149	4.5731e-10			LOC100133545	-1.23831941300863	0.000175926
KNG1	2.36658	9.10334e-14			LOC100134868	-1.01257632010536	4.64213e-08
KMO	1.03542	2.72955e-08			LOC100190940	-6.13660211230571	1.24654e-37
KLRK1	1.70041	8.67775e-14			LOC100272146	-1.0584732125534	2.23618e-28
KLRG1	1.07096	1.1006e-10			LOC100272228	-1.12595095920052	5.33558e-10
KLRF1	1.85575	6.1274e-37			LOC146880	-1.20735645572593	5.10144e-28
KLRD1	1.02337	7.9538e-05			LOC148709	-1.12008364970461	6.82151e-11
KLRC3	1.09272	5.31822e-09			LOC150197	-1.4931772618623	3.577e-13
KLRC1	1.86227	3.43421e-20			LOC150776	-1.04151536670654	2.27198e-23
KLRB1	2.49195	8.42571e-25			LOC151162	-1.05054114093389	1.62352e-17
KLK3	2.10252	3.92543e-12			LOC221442	-1.01020548043641	2.55183e-06
KLK15	2.77337	3.48485e-24			LOC285419	-1.00704681452158	2.89099e-10
KLK13	1.66974	5.82477e-11			LOC286467	-2.90580831366738	1.22456e-21
KLK1	2.16451	1.85229e-17			LOC349114	-1.2428105419747	1.21971e-20
KLHL6	1.83457	8.68103e-16			LOC388152	-1.11549016363183	5.20625e-22
KLHL4	1.4694	1.17231e-12			LOC388796	-1.91941136502635	4.81736e-40
KLHL34	2.88896	4.90656e-26			LOC389791	-2.23498517887247	3.7309e-30
KLHL14	1.68434	1.37617e-10			LOC399815	-1.11869079235557	4.1198e-08
KLHL13	1.84168	4.60939e-10			LOC400696	-1.07279946687466	1.68803e-05
KLHDC8B	1.29821	2.76387e-18			LOC440356	-1.01989041975058	5.02219e-09
KLHDC7A	1.43715	2.54923e-07			LOC440925	-1.77694763456895	1.69921e-13
KLHDC1	1.45145	5.98226e-23			LOC541471	-1.5578185983711	1.99467e-42
KLF9	1.86376	1.68351e-30			LOC554202	-2.10714755026382	1.19303e-13
KLF8	1.37175	8.0805e-16			LOC642846	-1.35753674571587	3.78272e-26
KLF4	2.86577	1.05349e-54			LOC646851	-2.08305187688218	1.29957e-39
KLF2	1.28394	1.2649e-16			LOC652276	-1.07816371345703	1.2543e-24
KLF15	1.4795	2.44654e-09			LOC728554	-1.05367433451931	4.7621e-12
KLF12	1.03831	3.90307e-08			LOC84740	-1.51811859783417	0.000244498
KLC4	1.12831	1.30324e-24			LOC84931	-1.83863257635409	2.85161e-18
KLB	2.55242	1.06211e-45			LOC92659	-2.85871801268009	1.79585e-95
KL	2.10511	1.01e-19			LOH3CR2A	-1.12913272976813	3.09311e-15
KITLG	1.28109	3.30082e-23			LRRC16B	-1.86788057156858	2.76293e-18
KIT	2.40327	3.06154e-24			LST-3TM12	-1.29387123658725	4.35264e-08
KIRREL3	2.51343	1.32223e-29			MFI2	-1.33382087888894	9.91452e-12
KIR2DL4	2.46688	1.94518e-26			MGC14436	-2.75855409288492	1.51615e-34
KIF5C	2.49746	3.61118e-31			MGC16121	-1.78280147838477	2.25298e-18
KIF5A	3.29892	4.34377e-33			MGC45800	-1.04423309561958	1.98743e-05
KIF26A	1.27453	6.02238e-06			MGC72080	-1.14429726040099	4.41494e-19
KIF1A	4.23442	6.40418e-39			MKI67IP	-1.13246659433988	3.56343e-58
KIF19	2.40271	6.71476e-14			MSL3L2	-1.24201314277269	2.06417e-26
KIF17	1.21626	2.40746e-13			MTERFD1	-1.16773261293657	3.9149e-39
KIF13B	1.18129	1.4012e-23			NBPF16	-1.01873211543373	1.26467e-05
KIAA1614	1.2322	7.2469e-17			NCRNA00105	-1.22841973490832	2.90372e-09
KIAA1324L	1.73615	7.10937e-07			NCRNA00152	-1.48481216961446	8.61548e-30
KIAA1324	1.07708	7.33044e-05			NCRNA00176	-1.04858696395852	1.48003e-06
KIAA1211	2.13475	1.31636e-31			NFKBIL2	-1.30243856073463	3.32656e-29
KIAA0513	2.20399	7.61465e-37			ORC6L	-2.02083562253158	8.25451e-55
KIAA0408	5.24544	4.32394e-64			PCNXL2	-1.37430270392252	4.27137e-30
KHDRBS2	2.43586	1.11672e-104			PHF16	-1.3914043616129	6.16856e-41
KHDC1	1.09371	3.09322e-07			PLEKHA9	-1.41719767271711	2.19199e-49
KCTD9	1.27535	1.87511e-37			PMS2L3	-1.01256521802396	6.33593e-18
KCTD8	1.48435	3.60468e-23			PPAPDC1A	-2.34927373427829	6.67448e-14
KCTD4	2.97381	3.45218e-65			PRIC285	-1.10356519810736	8.10428e-20
KCTD12	1.81957	6.86739e-18			PROSAPIP1	-1.84545715546656	6.95903e-28
KCNV1	2.03879	3.30039e-09			PSIMCT-1	-1.23167438214382	4.44816e-16
KCNT2	1.78034	2.37838e-21			PVRL4	-1.75162684690399	1.55878e-19
KCNS3	1.18574	2.66659e-10			PYCRL	-1.36712845102505	3.73304e-30
KCNS2	1.67799	3.37759e-35			RRP7B	-1.07004762883608	5.54979e-21
KCNQ5	2.50711	1.80615e-28			SDCCAG3	-1.03228408136436	5.64854e-45
KCNQ4	1.6387	2.97333e-11			SGOL1	-1.41639035947887	6.69689e-36
KCNN3	2.16788	3.19969e-24			SGOL2	-1.09776681625117	1.09692e-31
KCNMB2	1.92571	2.10286e-29			SLMO1	-1.76936999661691	7.8751e-37
KCNMB1	3.06205	1.10785e-27			SNORA39	-1.31637600416044	2.59133e-16
KCNMA1	3.67256	5.54888e-30			SPHK1	-1.12337350291245	1.70281e-07
KCNK3	3.4341	3.96082e-36			SPNS2	-1.52709943808285	2.91555e-21
KCNK2	2.45737	1.24635e-24			SRCRB4D	-1.06244176932558	1.28998e-24
KCNK12	1.20811	8.1e-15			SUZ12P	-1.01010063865249	1.04056e-25
KCNK10	2.43636	7.36801e-23			TDGF3	-2.34320431646264	1.2807e-17
KCNJ5	1.36977	4.54743e-08			TH1L	-1.33127059958876	2.17437e-37
KCNJ16	1.78177	5.65771e-16			THSD1P1	-1.39072178774415	4.52322e-20
KCNJ12	1.97202	3.82952e-10			TM7SF4	-1.67149615576045	3.39295e-12
KCNIP4	2.36622	5.83201e-69			TNNI3	-3.12911883507964	1.63892e-21
KCNIP3	1.4501	9.23955e-14			TRY6	-1.63886657290872	4.28534e-05
KCNIP1	1.57788	1.3953e-28			TXNRD3IT1	-1.20567978790429	3.02495e-37
KCNH1	1.33072	1.03805e-17			UBE2CBP	-1.1539629280203	9.6963e-36
KCNG3	2.49342	2.385e-35			UCKL1AS	-1.13651594395316	2.20541e-10
KCNG1	2.78752	4.38118e-22			WBSCR28	-1.46823395531434	1.86929e-20
KCNF1	1.68479	3.65211e-12			WDR67	-1.04074723123078	3.66233e-30
KCNE2	2.20338	4.02525e-50			WISP1	-2.44735235690448	1.91998e-24
KCND3	1.70427	3.26977e-10			WISP3	-2.01554582086349	8.85691e-07
KCNC1	1.73366	3.03047e-31			ZNF37B	-1.05349017737595	2.30846e-17
KCNB2	1.46666	5.16889e-24			ZNF643	-1.35971380671512	3.33656e-31
KCNB1	3.26115	1.5143e-43
KCNAB1	1.70407	1.06709e-31
KCNA6	2.06851	1.69587e-15
KCNA5	2.05684	1.6867e-27
KCNA3	2.82362	1.00003e-28
KCNA2	1.06135	1.05368e-08
KCNA1	2.35826	5.56004e-31
KBTBD12	2.61549	1.06096e-11
KBTBD11	1.263	3.69085e-18
KAT2B	1.83172	2.22395e-39
KANK4	1.75756	2.33113e-12
KANK2	1.58618	8.65169e-29
JPH4	2.66713	3.9015e-44
JPH3	2.25801	7.11479e-31
JPH2	2.87775	2.41344e-25
JAZF1	1.50258	6.51319e-23
JAM3	1.38495	5.03294e-19
JAM2	2.89747	3.2726e-32
JAKMIP2	1.12734	3.71394e-07
ITPR1	1.51633	4.85792e-19
ITPKA	1.9937	3.12887e-23
ITM2C	2.65865	7.45958e-47
ITM2A	2.60733	2.45566e-35
ITLN1	5.97135	3.51567e-21
ITK	1.31425	2.41432e-09
ITIH5	2.1171	6.23404e-22
ITIH3	1.08201	5.96379e-06
ITGB7	1.73497	7.81118e-19
ITGB3	1.43139	3.31376e-13
ITGB1BP2	1.21271	4.87274e-11
ITGAM	1.21928	2.93239e-06
ITGAL	1.57037	4.76779e-12
ITGA8	2.93601	5.3113e-29
ITGA7	1.74106	6.95815e-18
ITGA4	1.21926	2.28611e-11
ISX	2.99597	3.72822e-18
ISG20	1.08625	2.5561e-12
IRX6	1.24553	1.01961e-17
IRF4	3.09088	5.79374e-29
IQSEC3	1.27715	1.05228e-09
IQGAP2	1.92461	5.22597e-21
IPCEF1	1.2227	3.19546e-11
IP6K3	1.59598	2.24311e-15
INSM1	3.11332	4.42495e-20
INSL5	5.62687	1.19867e-48
INSC	1.66695	5.49763e-12
INPP5J	1.00186	2.96273e-12
INCA1	1.38744	7.61606e-35
INA	3.43841	3.9595e-38
IMPA2	1.22544	5.08931e-29
IMPA1	1.07838	1.02497e-27
IL7R	1.23799	5.54745e-06
IL6ST	1.54633	2.07939e-19
IL6R	3.16323	6.64623e-56
IL5RA	1.6348	3.14593e-25
IL2RB	1.12166	5.12062e-08
IL23R	1.05092	2.45701e-10
IL1RL1	1.30013	3.06089e-09
IL1R2	2.99472	2.76074e-26
IL1R1	1.0495	2.00787e-09
IL18RAP	1.27762	3.31837e-11
IL17REL	1.20058	4.65768e-08
IL17B	1.31311	2.36457e-21
IL16	1.86751	3.43983e-28
IL11RA	1.46743	5.26395e-27
IL10RB	1.09562	1.15917e-35
IL10RA	1.81938	3.061e-19
IL10	1.66324	2.18482e-16
IKZF3	1.8113	2.41048e-14
IKZF1	2.02234	1.53055e-20
IGSF9	1.68976	5.47106e-26
IGSF6	1.09088	5.05336e-07
IGSF5	1.00699	2.79807e-11
IGSF3	1.16013	1.04951e-24
IGSF11	2.92075	1.41205e-49
IGSF10	3.14947	1.4443e-31
IGSF1	1.19202	4.48376e-06
IGFBP6	2.54482	1.07953e-37
IGFALS	1.21865	0.000333398
IGF1	2.53652	1.13266e-18
IFIT2	1.01121	8.39701e-09
IFIT1	1.53479	2.01642e-10
ICAM4	1.19509	3.75663e-10
HYAL1	1.03749	0.000386997
HVCN1	1.47778	1.4932e-20
HTR7	2.69532	7.4341e-48
HTR4	3.87482	5.91392e-39
HTR3E	3.58738	2.39371e-63
HTR3C	2.47739	1.45808e-40
HTR3A	2.93752	7.99977e-32
HTR2B	1.35917	2.80371e-07
HSPB8	3.23003	2.48814e-31
HSPB7	2.74076	1.74778e-16
HSPB6	3.86087	4.44372e-29
HSPB3	3.12782	5.62196e-28
HSPB2	1.64685	4.48016e-20
HSPA2	2.1639	1.03179e-27
HSD3B2	5.25364	7.39223e-56
HSD17B6	1.46475	5.01906e-13
HSD17B2	4.24815	2.36416e-45
HSD17B11	1.3085	2.4292e-44
HSD11B2	2.6492	2.83688e-48
HSBP1L1	1.01858	1.46307e-19
HS6ST3	2.28471	4.82156e-31
HS3ST6	2.88802	3.21526e-59
HS3ST5	1.26094	5.14031e-09
HRCT1	2.65872	4.08918e-33
HRC	1.21377	1.23344e-16
HPSE2	3.68484	1.49043e-72
HPSE	1.40247	3.83349e-16
HPGDS	3.69292	6.99779e-54
HPGD	3.46288	3.95723e-43
HPD	1.03965	4.2439e-10
HPCAL4	1.45596	3.06041e-19
HPCA	1.87583	1.35563e-27
HOXD8	1.03546	7.30645e-08
HOXD4	1.40496	2.08695e-11
HOXD3	1.25788	5.78062e-12
HOXD11	1.21952	9.60272e-05
HOXD10	1.33577	7.09243e-06
HOXD1	3.02735	4.8771e-35
HOXA6	1.02164	1.95644e-05
HOXA5	1.12197	5.01291e-07
HOMER2	1.72936	2.71954e-10
HMX3	1.56303	1.83414e-16
HMX2	1.94206	4.29499e-32
HMOX1	1.72124	1.1019e-27
HMGCS2	3.74152	5.14044e-18
HMGCLL1	2.5954	2.18962e-65
HLF	2.36942	5.72157e-31
HLA-G	1.12608	1.53964e-06
HLA-DRB6	1.04613	0.000252322
HLA-DRB5	1.22694	9.89863e-06
HLA-DRB1	1.06641	4.9129e-06
HLA-DRA	1.16865	1.73469e-07
HLA-DQA1	1.44288	4.25362e-08
HLA-DOA	1.47921	1.85616e-09
HK2	1.0767	5.55271e-17
HIST1H4H	1.242	2.51564e-12
HIST1H3H	1.18363	6.4027e-14
HIST1H3E	1.23624	4.79471e-16
HIST1H2BD	1.23436	1.11121e-13
HIST1H2AC	1.1167	1.81765e-12
HIST1H1C	1.95774	1.64096e-31
HIPK4	1.16409	9.09117e-22
HIGD1A	1.83799	4.98707e-73
HIF3A	2.77934	3.76641e-28
HIC1	1.05601	1.4903e-11
HHLA2	3.34132	7.9937e-32
HHIP	2.36235	7.80534e-18
HHEX	1.11892	3.49542e-12
HGD	1.8003	5.06351e-14
HES5	1.70467	9.57556e-17
HERC5	1.08368	6.67839e-07
HEPN1	1.74005	6.39091e-35
HEPACAM2	4.79373	1.20646e-24
HEPACAM	2.06151	3.64141e-38
HECTD2	1.14577	6.09526e-14
HDC	2.04762	4.80358e-17
HDAC9	2.30596	3.45292e-26
HCST	1.57175	9.48767e-16
HCN4	1.46173	2.03572e-25
HCLS1	1.39171	1.71675e-14
HCK	1.37918	6.72784e-12
HCG4	1.46021	2.57034e-12
HCFC2	1.24404	6.94728e-31
HBB	3.59084	8.83907e-34
HBA2	2.54865	5.62181e-22
HBA1	3.66366	4.11674e-18
HAVCR1	1.46577	0.000281663
HAPLN1	2.98098	9.26355e-39
HAND2	3.91593	2.07533e-28
HAND1	3.76473	4.99181e-19
HADH	1.03736	3.56985e-29
GZMM	2.05826	2.30164e-20
GZMK	1.59813	9.03688e-08
GZMA	1.87133	1.08848e-14
GYPE	1.22777	2.52258e-19
GYPC	2.05372	5.4965e-31
GULP1	1.15591	2.21285e-08
GUCA2B	8.58515	1.86362e-93
GUCA2A	7.03489	4.86074e-62
GTSF1	1.2035	3.27955e-06
GSTZ1	1.01022	5.68913e-16
GSTM5	3.47599	3.26047e-49
GSTM4	1.10254	7.30311e-20
GSTM3	1.2987	3.19043e-08
GSTM2P1	1.07234	1.96358e-21
GSTM2	2.03233	1.36063e-22
GSTM1	2.09337	2.56475e-05
GSTA2	1.29888	2.68935e-12
GSTA1	3.87614	8.75796e-28
GSN	2.08887	6.8888e-44
GSG1L	2.39345	1.56972e-81
GRIP1	1.04223	4.31664e-06
GRIN3A	1.74055	1.70519e-28
GRIN2A	3.08203	9.30221e-46
GRIK5	3.2079	6.52287e-34
GRIK3	3.6555	1.85944e-49
GRIK2	1.691	6.058e-15
GRIK1	2.66666	1.63123e-99
GRID1	1.2089	6.22219e-11
GRIA4	2.70415	3.54043e-39
GRIA3	2.49885	7.18686e-42
GRIA2	1.28228	7.38557e-33
GRIA1	2.17601	1.25312e-34
GREM2	4.87672	1.72439e-42
GRASP	1.0568	5.8663e-15
GRAP2	1.44567	6.25731e-13
GRAMD1C	1.42672	1.27293e-18
GPX3	2.83545	4.6336e-37
GPT	4.13964	1.34635e-47
GPRIN2	1.67647	4.88699e-21
GPRASP1	1.70042	2.7452e-20
GPR88	1.85424	8.32322e-26
GPR82	1.80572	5.31023e-25
GPR65	1.16595	5.40876e-10
GPR55	1.64092	1.12246e-11
GPR37L1	1.54875	2.8763e-24
GPR34	2.16147	1.62276e-25
GPR27	1.67877	2.41005e-30
GPR26	1.13569	7.15728e-24
GPR183	1.5872	2.72451e-15
GPR18	1.89998	6.32673e-28
GPR174	1.58337	3.29443e-14
GPR171	1.36044	3.1448e-11
GPR17	1.81126	2.04085e-18
GPR162	1.49657	1.32727e-23
GPR15	4.73859	3.91055e-49
GPR146	1.38524	1.71686e-25
GPR142	1.29781	5.14006e-33
GPR12	1.66141	6.24849e-59
GPR119	1.53799	8.4802e-70
GPNMB	1.49723	1.83923e-08
GPM6B	2.89737	1.64242e-41
GPM6A	5.19433	3.81561e-41
GPLD1	1.23005	4.27423e-14
GPIHBP1	2.21171	3.02264e-21
GPD1L	1.50095	1.15155e-51
GPC6	1.32598	8.31373e-10
GPC5	1.82365	4.10187e-18
GPC3	1.29475	8.95272e-07
GPBAR1	1.0676	2.79327e-09
GPAT2	2.01415	2.65994e-12
GPA33	2.25137	4.22863e-30
GP9	1.19749	6.7716e-18
GP2	3.96761	2.03489e-21
GP1BA	1.53469	1.60542e-13
GOLM1	1.32361	1.61252e-26
GNGT2	1.10469	7.58072e-13
GNG7	3.05218	3.16452e-50
GNG3	2.73407	3.0662e-60
GNG2	2.0598	7.34261e-39
GNG13	3.16502	2.9126e-43
GNG12	1.1122	1.12973e-36
GNG11	1.19193	2.6325e-16
GNE	1.39852	5.26466e-11
GNAO1	3.51984	5.45405e-37
GNAL	1.91306	2.28208e-22
GNAI1	1.62666	5.19271e-22
GNA13	1.02866	6.66061e-52
GNA11	1.78739	8.04914e-63
GMFG	1.18667	2.67994e-15
GLYATL3	1.52773	3.92339e-38
GLTP	1.55892	6.51563e-91
GLRA4	2.46375	4.82596e-46
GLRA2	1.69489	8.21885e-06
GLP2R	4.64373	2.35096e-96
GLOD5	1.6689	8.38714e-20
GLIPR2	2.23521	6.08581e-43
GLI3	1.91849	4.85206e-14
GLDN	2.40431	2.96312e-25
GLDC	1.35033	5.60693e-05
GJA9	1.59012	2.1129e-21
GIMAP8	1.7443	8.4011e-25
GIMAP7	1.8312	1.44706e-26
GIMAP6	1.79751	5.62313e-23
GIMAP5	1.8738	2.18072e-26
GIMAP4	1.49742	9.10711e-19
GIMAP1	1.75278	1.89307e-24
GHR	2.84227	2.27355e-27
GGT8P	1.31268	2.85699e-15
GGT6	2.32133	4.28953e-16
GFRA3	3.87952	1.57001e-44
GFRA2	4.26572	8.02515e-66
GFRA1	3.68286	3.11466e-34
GFI1B	2.9447	1.66049e-39
GFI1	1.66268	2.30974e-12
GDPD3	2.64123	3.14988e-37
GDPD2	4.3779	7.38396e-45
GDNF	1.68914	1.07048e-30
GDF6	1.60541	5.19642e-11
GDF10	1.41661	4.38843e-05
GDF1	1.62819	8.89713e-29
GCOM1	1.41549	1.87153e-22
GCNT4	2.47577	9.63049e-30
GCNT3	3.12032	1.71321e-23
GCNT2	4.23899	1.91073e-69
GCK	1.2851	7.12206e-22
GCGR	1.10199	9.48876e-13
GCG	7.69725	1.93497e-72
GBP3	1.208	1.30621e-09
GBA3	5.42132	3.80085e-57
GATM	1.1797	1.28901e-07
GATA2	1.01545	2.49143e-08
GATA1	1.14805	1.20055e-20
GAS7	1.84004	1.04845e-18
GAS1	1.49138	6.45275e-06
GAPT	2.17902	1.67171e-22
GAP43	3.59079	2.73172e-34
GAMT	1.34006	1.52129e-11
GALR1	1.83935	4.20904e-65
GALNT8	1.72652	2.17268e-07
GALNT13	2.1074	2.5583e-18
GALNT12	1.54038	2.0044e-33
GAL3ST2	1.22194	2.34012e-06
GABRG2	2.854	2.00826e-51
GABRG1	1.27825	1.29783e-56
GABRB3	3.16335	3.27674e-18
GABRB2	2.02168	8.73104e-09
GABRA2	2.01386	1.23635e-08
GAB3	1.05523	2.27451e-11
GAB1	1.20401	2.93123e-43
G6PC	2.33903	6.90277e-28
FZD1	1.05336	5.72804e-17
FXYD6	2.3265	3.61069e-25
FXYD3	1.89928	4.72287e-25
FXYD1	4.5437	4.33206e-51
FUT9	2.05892	7.37616e-44
FUCA1	1.84618	5.45386e-68
FST	1.1388	1.18754e-06
FSIP1	1.415	7.37022e-16
FRZB	1.60836	3.58431e-11
FRRS1	1.50652	1.35449e-17
FRMPD4	2.80911	5.85939e-57
FRMD4B	1.08347	1.04637e-23
FRMD3	2.95837	1.123e-31
FRMD1	2.4676	2.47147e-13
FPR3	1.08494	3.98912e-06
FOXP2	3.17292	1.50543e-22
FOXN3	1.16426	4.69395e-28
FOXN1	1.10467	1.64608e-07
FOXI2	1.22254	2.82261e-21
FOXF2	2.476	7.59048e-35
FOXF1	1.5193	1.10127e-17
FOXD3	3.08857	1.52775e-57
FOXD2	1.42455	2.45182e-17
FOXA1	1.41617	1.16031e-07
FOSB	1.17646	0.000194587
FOLR2	3.22832	7.07094e-34
FNIP2	1.20814	1.47984e-29
FNDC5	1.27042	2.33726e-10
FNBP1	1.83753	3.70535e-32
FMO5	2.28794	6.92851e-32
FMO4	1.88139	6.33162e-38
FMO2	2.43898	2.78015e-15
FMN2	3.99375	1.53936e-38
FLVCR2	2.33422	3.56908e-39
FLT3LG	1.07298	1.10303e-16
FLT3	2.35865	1.06144e-28
FLRT2	1.61162	9.47356e-11
FLRT1	1.52005	8.14013e-17
FLNC	2.61069	1.15506e-20
FLNA	1.66103	6.66209e-16
FLI1	1.52382	9.2723e-20
FKBP1B	2.01716	2.21676e-20
FILIP1	2.18598	6.6724e-24
FIGN	1.79885	5.55028e-20
FHL5	1.63101	2.78921e-18
FHL1	3.39373	1.07952e-42
FGL2	3.20915	5.64579e-44
FGFR2	2.89325	5.22861e-27
FGFR1	1.25312	3.79431e-11
FGFBP2	3.01978	2.09729e-54
FGFBP1	1.47116	1.73714e-08
FGF9	2.14053	5.88157e-17
FGF7	1.52314	2.65921e-10
FGF2	1.74132	1.09936e-15
FGF13	1.65627	1.05117e-11
FGF10	1.89224	2.13371e-24
FGD2	1.42486	7.43131e-16
FEZ1	1.61699	2.33916e-19
FEV	4.59026	1.76818e-86
FETUB	1.00544	1.65996e-12
FES	1.02718	2.13382e-11
FERMT3	1.2243	1.88782e-12
FERMT2	1.53004	1.84977e-13
FER1L6	4.50241	6.2916e-25
FECH	1.13929	6.73826e-26
FCRLA	3.31966	6.05858e-29
FCRL6	1.12778	4.56433e-08
FCRL5	2.72615	6.27749e-16
FCRL4	2.48243	1.52437e-38
FCRL3	2.30768	5.09822e-17
FCRL2	2.9943	2.16155e-27
FCRL1	2.52367	1.77256e-21
FCN1	2.29951	9.36517e-14
FCGRT	1.25906	2.92625e-19
FCGR2C	1.76094	1.40241e-12
FCGR2B	2.18675	3.79511e-15
FCGBP	4.58618	2.18372e-22
FCER2	3.85479	1.8075e-37
FCER1A	3.16074	2.56947e-35
FCAMR	1.0479	3.77148e-06
FBXO32	1.67955	4.51971e-27
FBXO27	1.46155	1.5887e-10
FBXO17	1.29993	3.20645e-07
FBXL7	1.39281	4.19721e-15
FBXL22	1.88401	2.50697e-28
FBLN7	1.00267	1.83581e-09
FBLN5	1.53711	3.22521e-15
FBLN2	2.04158	4.88699e-13
FBLN1	2.19909	2.22029e-18
FBLL1	1.45721	5.94145e-13
FBLIM1	1.23935	3.54878e-55
FAT4	1.10702	1.45365e-07
FASLG	1.14445	8.5559e-08
FAS	1.56142	7.05702e-25
FAM95B1	2.47609	1.41176e-23
FAM78A	1.11161	1.16623e-11
FAM50B	1.47947	4.54497e-10
FAM49A	1.83834	2.43192e-16
FAM43B	1.57979	2.2777e-14
[truncated: 1,217 more rows]
