# Supplementary material for: Network Analysis Identifies Drug Targets and Small Molecules to Modulate Apoptosis Resistant Cancers
Source: Cancers (Basel). 2021 Feb 18;13(4):851. doi: 10.3390/cancers13040851 (PMC7922238; doi:10.3390/cancers13040851)
Supplement: Supplementary file 1 [file cancers-13-00851-s001.zip › SupplementaryFigures_tables/SupplementaryTable6.xlsx]

## Sheet: TableS6
Supplementary Table S6: Comparision of hubs from NACDP-PPIN between the cancer datasets
Cancer datasets	Number of hubs	Hubs	Found in gene expression data in cancer dataset
Common hubs
COAD SCLC	1	VCAM1
GBM SCLC	6	RHOA	Yes
		RELA
		TP53
		EGFR
		UBE2l
		STAT3	Yes
Unique hubs
COAD	9	VDR
		NME1
		AURKA	Yes
		FANCD2	Yes
		MIF	Yes
		RXRA
		CAMP	Yes
		AR
		NCOA4	Yes
GBM	4	TRAF2
		SUMO1
		AKT1
		IKBKB	Yes
SCLC	3	NFKB1	Yes
		PARP1	Yes
		FN1
