# Supplementary material for: Network Analysis Identifies Drug Targets and Small Molecules to Modulate Apoptosis Resistant Cancers
Source: Cancers (Basel). 2021 Feb 18;13(4):851. doi: 10.3390/cancers13040851 (PMC7922238; doi:10.3390/cancers13040851)
Supplement: Supplementary file 1 [file cancers-13-00851-s001.zip › SupplementaryFigures_tables/SupplementaryTable5.xlsx]

## Sheet: TableS5
Supplementary Table S5: Comparision of NACDGs between the cancer datasets
Cancer datasets	Number of NACDGs	NACDGs
Common NACDGs
COAD GBM SCLC	2	CYBB
		CA9
COAD GBM	4	LPCAT3
		AURKA
		GLS2
		FANCD2
GBM SCLC	2	RHOA
		STAT3
Unique NACDGs
COAD	4	SLC7A11
		MIF
		CAMP
		NCOA4
GBM	9	GSDMD
		TP53
		NFE2L2
		RIPK3
		IKBKB
		RIPK1
		PEBP1
		DPP4
		CASP1
SCLC	3	NFKB1
		PGAM5
		PARP1
