# Supplementary material for: Network Analysis Identifies Drug Targets and Small Molecules to Modulate Apoptosis Resistant Cancers
Source: Cancers (Basel). 2021 Feb 18;13(4):851. doi: 10.3390/cancers13040851 (PMC7922238; doi:10.3390/cancers13040851)
Supplement: Supplementary file 1 [file cancers-13-00851-s001.zip › SupplementaryFigures_tables/SupplementaryTable4.xlsx]

## Sheet: Table S4a
Supplementary Table S4a: NACDGs in GBM
Upregulated
Genes	logFC	adj-P-Val	Cell death pathways (not apoptosis)
GLS2	4.57328	1.01481e-09	ferroptosis
PEBP1	1.14191	1.65264e-06	ferroptosis
Downregulated
Genes	logFC	adj-P-Val	Cell death pathways (not apoptosis)
CA9	-5.12241	7.13266e-05	alkaliptosis (negative regulator)
FANCD2	-3.33697	3.28592e-13	ferroptosis (negative regulator)
AURKA	-3.23087	1.41205e-13	necroptosis
CASP1	-2.76826	9.68161e-08	pyroptosis
TP53	-2.63885	3.23428e-13	ferroptosis (negative regulator)
DPP4	-2.07938	0.0348563	ferroptosis
GSDMD	-1.92339	0.000328487	pyroptosis
RIPK3	-1.70642	0.00108861	necroptosis
LPCAT3	-1.60834	5.66505e-10	ferroptosis
IKBKB	-1.39889	2.99994e-14	alkaliptosis
RIPK1	-1.30547	8.32935e-09	necroptosis
RHOA	-1.09437	5.7304e-10	entotic cell death
NFE2L2	-1.03402	1.86781e-07	ferroptosis (negative regulator)
STAT3	-1.02715	1.09843e-06	lysosome dependent cell death
CYBB	-1.68393	0.00305868	entotic cell death

## Sheet: Table S4b
Supplementary Table S4b: NACDGs in COAD
Upregulated
Genes	logFC	adj-P-Val	Cell death pathway (non apoptosis)
CYBB	1.23605	1.22119e-08	entotic cell death
NCOA4	1.06832	9.17865e-54	ferroptosis
LPCAT3	1.02694	2.29902e-29	ferroptosis
CAMP	1.07324	1.94987e-15	netotic cell death
Downregulated
Genes	logFC	adj-P-Val	Cell death pathway (non apoptosis)
MIF	-1.12706	7.89625e-22	parthanatos
AURKA	-1.54358	2.94927e-40	necroptosis
SLC7A11	-2.53453	6.17935e-47	ferroptosis (negative regulator)
FANCD2	-1.14707	1.27557e-30	ferroptosis (negative regulator)
GLS2	-2.87774	1.86751e-45	ferroptosis
CA9	-5.07797	6.68281e-33	alkaliptosis

## Sheet: Table S4c
Supplementary Table S4c: NACDGs in SCLC
Upregulated
Genes	log2FoldChange (regulation)	pvalue	adj-P-Val	Cell death pathways (not apoptsis)
CA9	4.88801	1.2538e-05	0.000367431	alkaliptosis (negative regulator)
PGAM5	0.916024	0.00107545	0.0110514	oxeiptosis
PARP1	1.12478	5.24177e-05	0.00110283	parthanatos
Downregulated
Genes	log2FoldChange (regulation)	pvalue	adj-P-Val	Cell death pathways (not apoptsis)
RHOA	-0.863668	0.00374743	0.0269609	entotic cell death
CYBB	-1.76482	0.000490866	0.00606344	entotic cell death
NFKB1	-1.56481	6.37878e-05	0.00127357	lysosome dependent cell death (Negative regulator)
STAT3	-1.34542	6.53456e-06	0.000219826	lysosome dependent cell death
