# Supplementary material for: Network Analysis Identifies Drug Targets and Small Molecules to Modulate Apoptosis Resistant Cancers
Source: Cancers (Basel). 2021 Feb 18;13(4):851. doi: 10.3390/cancers13040851 (PMC7922238; doi:10.3390/cancers13040851)
Supplement: Supplementary file 1 [file cancers-13-00851-s001.zip › SupplementaryFigures_tables/SupplementaryTable3.xlsx]

## Sheet: TableS3
Supplementary Table S3
Up regulated genes in SCLC in comparison to normal FC 1.5 (Padj <0.05)								Down regulated regulated genes in SCLC in comparison to normal FC 1.5 (Padj <0.05)
Genes	log2FoldChange (regulation)	pvalue	padj					Genes	log2FoldChange (regulation)	pvalue	padj
CA9	4.88801	1.2538e-05	0.000367431					RHOA	-0.863668	0.00374743	0.0269609
PGAM5	0.916024	0.00107545	0.0110514					CYBB	-1.76482	0.000490866	0.00606344
PARP1	1.12478	5.24177e-05	0.00110283					NFKB1	-1.56481	6.37878e-05	0.00127357
REXO1L2P	21.7872	6.93954e-22	5.2604e-18					STAT3	-1.34542	6.53456e-06	0.000219826
GNRH2	7.26345	7.53352e-11	2.87293e-08					CALCOCO1	-0.60228	0.00285003	0.0222827
GPR61	7.08201	1.1952e-11	8.23634e-09					ZC3HAV1	-0.603889	0.00161422	0.0147505
KCNQ2	6.98651	3.6407e-08	3.86884e-06					OTUD7B	-0.626074	0.00203236	0.0173888
HOXC-AS2	6.70495	8.99809e-06	0.000282632					TIMM10B	-0.629701	0.00478746	0.0321724
HOXB1	6.58802	5.72021e-07	3.41771e-05					DNM2	-0.630225	0.000776848	0.0086727
LY6G5B	6.55767	0.00266329	0.0212359					CARD8	-0.642453	0.00220905	0.0184487
FOXD3-AS1	6.54345	1.25237e-10	4.31517e-08					KCTD10	-0.647795	0.00558649	0.0360098
TMEM61	6.50319	2.59846e-07	1.80157e-05					ARPC1B	-0.656125	0.00319723	0.0241425
C7orf55-LUC7L2	6.47018	0.00173997	0.0155833					BCL2L13	-0.661319	0.00146251	0.0137094
CRYBA2	6.38263	5.33824e-08	5.17747e-06					KIAA0319L	-0.666025	0.00159199	0.0145859
KPRP	6.30386	0.000218234	0.00324746					STX5	-0.672261	0.00872299	0.0494503
BSX	6.253	7.735e-07	4.28887e-05					MON1B	-0.674265	0.00333951	0.0248102
TBC1D3I	6.2349	0.00665532	0.0409482					IDS	-0.684242	0.0065939	0.0406264
GRK1	6.21792	7.15958e-08	6.41008e-06					ZZEF1	-0.684389	0.00124552	0.012277
GOLGA6D	6.20649	0.000134522	0.00222647					PGS1	-0.684507	0.00293738	0.0227704
FAM71E2	6.19872	6.02371e-05	0.00122527					LONP2	-0.688435	0.00721568	0.0433074
MCIDAS	6.15645	4.5356e-08	4.5639e-06					RELA	-0.690541	0.00349668	0.0256419
PRKAG3	6.11097	1.16852e-05	0.000347365					PPP2CB	-0.696206	0.00463076	0.0314072
ELFN1-AS1	6.08654	5.42723e-06	0.000191054					ANO6	-0.703989	0.00657816	0.0405554
LOC728084	6.07517	1.54402e-06	7.23973e-05					TP53BP2	-0.71144	0.00840516	0.0482072
LOC101929584	6.05342	5.72598e-07	3.41771e-05					TANC2	-0.712295	0.00339887	0.0251035
ZFHX4-AS1	6.04205	8.68176e-06	0.000274853					ARAP1	-0.716688	0.00406764	0.0285325
TSPO2	5.95513	1.6846e-08	2.09341e-06					MYO9A	-0.718594	0.00355023	0.0259018
VGF	5.94281	1.58918e-11	9.76743e-09					LIX1L	-0.719107	0.00876223	0.0496047
UMOD	5.91763	6.48178e-05	0.00128623					APBB2	-0.720037	0.00223943	0.0186409
OR2B6	5.91579	2.42739e-06	0.000101598					TES	-0.724197	0.00559896	0.0360799
PSMB11	5.90994	0.00046962	0.00584545					LRRFIP2	-0.724897	0.00719222	0.0432465
OR51G2	5.9002	8.66059e-05	0.00160253					BCL2L1	-0.725698	0.00876442	0.0496047
POTEG	5.87647	0.000288459	0.00402198					TMEM50B	-0.729828	0.00466522	0.0315678
OR1J1	5.87315	2.19302e-06	9.37432e-05					TMEM127	-0.732942	0.00176165	0.0157228
TH	5.86585	0.000565784	0.00679838					HEXA	-0.737921	0.000804254	0.00886121
LINC01304	5.8601	5.35718e-07	3.21706e-05					SPG11	-0.743082	0.00127989	0.0124865
C1QL2	5.81992	2.40137e-05	0.000601428					LIMS1	-0.743609	0.00188165	0.016496
PHOX2B	5.81975	0.000113317	0.00195223					RPS6KA1	-0.744069	0.00830076	0.0477651
DMRT3	5.79689	3.39523e-05	0.000779909					VAT1	-0.75192	0.00696986	0.0423352
MOGAT2	5.7612	0.000580234	0.00693188					C15orf57	-0.752172	0.00547861	0.035536
LINC02036	5.75442	2.56764e-06	0.000106038					BCL7B	-0.75749	0.00396744	0.0280808
LINC01654	5.74299	4.38092e-05	0.000953365					ACVR1B	-0.757753	0.00588157	0.0372594
FFAR3	5.7329	0.00319481	0.0241372					TMED9	-0.758733	0.00730474	0.0437035
HOXC-AS3	5.71769	0.000127305	0.00214766					CD46	-0.759948	0.00409806	0.0286663
HS3ST4	5.69744	1.4753e-05	0.000417804					TMBIM6	-0.765537	0.00400972	0.0282745
OR51F2	5.68319	6.73813e-05	0.00131983					TBRG1	-0.768765	0.00261477	0.0210041
LOC105372068	5.67533	1.01273e-06	5.25809e-05					KANK2	-0.77084	0.00576469	0.0367934
KRTAP10-12	5.66566	0.000250499	0.00362149					HPS1	-0.77121	0.00328135	0.0245384
MROH5	5.65084	0.00350817	0.0256773					RNH1	-0.774368	0.00787513	0.0460974
SATL1	5.65001	3.01229e-05	0.000713567					LAMP1	-0.779354	0.0038641	0.0275725
LOC101927378	5.63916	0.00140226	0.0133036					PPA1	-0.782274	0.00827236	0.0476741
CISTR	5.62539	0.000686381	0.00789529					EPN2	-0.782709	9.06545e-05	0.00166122
KRTAP10-8	5.61661	0.000819579	0.00900389					INTS3	-0.782928	4.86151e-05	0.00104298
CLCA1	5.59947	0.000217097	0.00323603					MED15	-0.785478	0.0048171	0.0323048
SNORA11D	5.59425	3.73972e-07	2.4024e-05					HSD17B4	-0.785606	0.00683676	0.0417494
SNORA11E	5.59425	3.73972e-07	2.4024e-05					VPS13D	-0.786838	0.00609231	0.0382079
HTR1E	5.59232	0.000152261	0.00245922					HMGXB3	-0.787403	0.00531778	0.0346389
MAGEC3	5.5887	0.001246	0.012277					GNS	-0.790612	0.000292672	0.00407323
LOC101929172	5.57354	0.000832797	0.00911288					SAMD8	-0.792896	0.00719801	0.0432511
NGB	5.56196	1.18671e-06	6.01047e-05					JAK1	-0.794007	0.00467177	0.0316005
LOC101929427	5.56146	4.20804e-05	0.00092459					ACADVL	-0.79574	0.00712779	0.0430412
GHSR	5.55662	0.000133246	0.00221179					PRKCH	-0.796898	0.0027099	0.0214649
GPR139	5.55019	9.73215e-05	0.00175341					DOCK5	-0.803304	0.0059157	0.0374211
KCNJ4	5.53495	1.55413e-05	0.000436326					NHLRC2	-0.803551	0.00265661	0.0211904
GBX2	5.53288	1.22405e-05	0.00036104					C10orf76	-0.807555	0.00516034	0.0339264
SPATA31A6	5.53281	0.00579016	0.0368835					SLC48A1	-0.808085	0.0033789	0.025028
HMX3	5.53019	0.000124941	0.00211247					ADCY9	-0.809432	0.00197702	0.0170753
MT3	5.53	0.000266078	0.00379604					VASH1	-0.811531	0.00679685	0.0416067
SLC17A2	5.52581	0.00111176	0.0112969					SPN	-0.811944	0.00800032	0.0466262
GRM7-AS1	5.51765	0.000166391	0.00262909					SLC46A1	-0.813775	0.00851137	0.0486691
MIR130B	5.51677	2.96535e-11	1.62355e-08					CCNDBP1	-0.814561	0.00680242	0.0416067
KRTAP12-2	5.51118	1.61504e-05	0.000449542					MAGI3	-0.820124	0.00489666	0.032665
LINC01441	5.50327	1.74288e-07	1.32097e-05					WDR44	-0.83347	0.00825498	0.0476222
LINC01869	5.48496	0.000160035	0.00254554					LOC440300	-0.835572	0.000220646	0.00327289
PDILT	5.48424	2.9122e-05	0.000696387					SRF	-0.837983	0.0044412	0.03043
POU3F1	5.47997	3.11038e-05	0.000732228					SERINC3	-0.838632	0.00656309	0.0404914
ASCL5	5.47418	4.57003e-06	0.000164182					ARAF	-0.844045	0.00455228	0.0310415
ELOA3D	5.4739	2.90566e-05	0.000695554					TMEM165	-0.844602	0.002994	0.0230626
MIR613	5.46123	1.91299e-05	0.000510003					NHSL1	-0.845905	0.00288327	0.0224473
PSD2-AS1	5.45992	6.00598e-06	0.000206629					NCOA3	-0.850997	0.00450921	0.0308032
CYP4F30P	5.44874	0.000554763	0.00668964					CAPNS1	-0.852883	0.00564281	0.0362494
MTCYBP44	5.44873	3.15847e-06	0.000122991					SQSTM1	-0.855269	0.000775727	0.00866857
DEPDC1-AS1	5.44065	4.21293e-05	0.00092477					ACE	-0.860183	0.0084163	0.0482347
OOEP	5.42482	2.87139e-05	0.0006888					MAPK3	-0.860639	0.00482918	0.032349
ERVV-2	5.42447	0.00530669	0.0345786					PPP1CB	-0.861888	0.00630441	0.0392576
DSCR4	5.41922	0.00169308	0.0152894					DPYSL2	-0.862355	0.00156565	0.0144147
SNORD116-1	5.4133	0.00024469	0.00354879					MAP1LC3B	-0.864086	0.00269098	0.0213941
TMEM59L	5.39904	3.08548e-06	0.000121396					MCU	-0.865588	0.0033877	0.0250697
OR2L3	5.38505	0.0013258	0.0127863					WDR1	-0.866869	0.00167725	0.0151623
PPP4R3CP	5.37658	0.000959485	0.0101157					TEP1	-0.868812	0.000253933	0.00366182
CDRT7	5.37417	0.000955476	0.0100969					2020-03-02	-0.871903	0.00143741	0.0135466
PCAT4	5.35671	0.000878551	0.00948677					FOXP1	-0.872529	0.00144623	0.0136186
TRIM60	5.35475	4.1964e-06	0.000152201					MAN2C1	-0.877477	0.00157593	0.0144859
PRL	5.3517	0.000563438	0.00677586					TNIP1	-0.881539	0.000186242	0.00286947
FAM131C	5.34218	0.000281287	0.00396329					TMEM198B	-0.882668	0.0042261	0.0292916
KRTAP10-4	5.34042	0.00113663	0.011483					TPCN1	-0.882793	0.00115569	0.0116239
OR9A4	5.32219	0.000892927	0.00959643					GLTP	-0.886414	0.00266574	0.0212409
LOC105371184	5.32019	5.79014e-06	0.000199808					RAPGEF2	-0.88816	0.00249083	0.0202517
ARID3C	5.31953	0.000324283	0.00439483					SH2B3	-0.889014	0.00420841	0.0292068
TGM3	5.31853	0.000217239	0.00323603					METTL7A	-0.889648	0.00143101	0.0135032
MYBPH	5.3132	0.000397962	0.00511303					ST5	-0.892518	6.20001e-07	3.6622e-05
PRG2	5.30873	0.00359554	0.0261736					VMP1	-0.893034	0.00798433	0.0465688
FEV	5.30574	7.9945e-06	0.000256784					WARS	-0.89327	0.00285037	0.0222827
ECEL1	5.29873	2.74185e-05	0.000670456					SMURF1	-0.894098	0.0015233	0.0141509
HOXA11-AS	5.29761	0.000719943	0.00823139					B3GNT9	-0.897444	0.00705689	0.0427038
LINC01029	5.28843	0.000377329	0.00490333					ADAM17	-0.898235	0.00746679	0.0443785
LOC340357	5.2822	0.00228099	0.0189107					C20orf194	-0.899441	0.0042221	0.0292817
OXT	5.2759	0.00472954	0.0319248					FEZ2	-0.901084	0.00809637	0.0470173
AZGP1P1	5.25894	7.77203e-05	0.00147409					IL17RA	-0.902028	0.00565019	0.0362867
KRTAP12-3	5.25676	0.000382536	0.00495401					FNDC3A	-0.902403	0.000951058	0.0100736
IQCF5-AS1	5.24021	0.00334106	0.0248135					FAM219B	-0.90242	0.0052979	0.0345412
MMP26	5.2402	0.000792767	0.00878573					SLC8B1	-0.902422	0.00139848	0.0132813
KRT71	5.23822	0.00689776	0.04204					LRRC8A	-0.905218	0.000394478	0.00507975
NPSR1	5.23458	0.000189015	0.00290236					TMED5	-0.908094	0.00202026	0.01735
TAS2R38	5.23224	0.00217399	0.0182229					NUCB1	-0.909716	0.00846987	0.0484892
OR1N1	5.22648	0.000325529	0.00440384					FLNB	-0.912114	0.00212726	0.0179503
FAM43B	5.22277	0.00105464	0.0108868					PRKAG2	-0.912146	0.00857071	0.0488977
OR10H4	5.2016	0.00241282	0.0197816					RBM5	-0.91286	0.00109423	0.0111838
KRT83	5.20159	0.00103217	0.010712					AGFG1	-0.913725	0.00167276	0.0151494
IFNA13	5.19129	0.00113313	0.011468					STX4	-0.914789	0.0061103	0.03829
KRTAP10-6	5.18189	0.00674324	0.0413672					WIPI1	-0.916185	0.00129113	0.0125531
LOC102723471	5.18031	0.00214757	0.0180739					DOCK1	-0.917401	0.00256003	0.0206722
PRDM12	5.175	0.00122511	0.0121583					CERS2	-0.919337	0.00076214	0.00857163
SLC18A3	5.17234	0.00113137	0.0114603					ACTN4	-0.921571	0.000313761	0.00427553
OR2AT4	5.16523	0.00349208	0.0256172					MYO1B	-0.921675	0.00058742	0.00698442
LINC01918	5.16379	7.11413e-05	0.00137391					SIDT2	-0.921902	0.000419439	0.0053377
SLC25A41	5.16343	1.60148e-06	7.44772e-05					C19orf54	-0.92558	0.00117066	0.0117329
KRTAP5-7	5.15824	0.000356317	0.00470285					MAN2A2	-0.926108	0.00248157	0.0201836
OR1J4	5.14866	0.000780408	0.0086918					TMEM87A	-0.92804	0.00168929	0.0152627
TBX20	5.13222	0.000233566	0.00341138					GOLGA2P7	-0.92877	0.000620889	0.00728191
OR2L5	5.12893	0.000526066	0.00640775					MAPK1	-0.929035	0.00250602	0.0203461
MMD2	5.12506	0.00337581	0.0250144					BMPR1A	-0.930185	0.00445358	0.0304908
LINC01600	5.11721	1.96242e-05	0.000517718					PIK3R1	-0.930635	0.00533094	0.0346969
BHLHA15	5.1167	1.98674e-05	0.000522317					SEL1L3	-0.931163	0.00233672	0.0192883
ENDOG	5.11	2.05478e-05	0.000534643					SPRED2	-0.93165	0.00169598	0.0153043
IZUMO3	5.10611	0.000330023	0.00444348					TMEM115	-0.934606	0.00415362	0.0289836
MIR4325	5.09678	0.00848053	0.0485294					RIPOR1	-0.934818	0.00134216	0.0128692
LRRC14B	5.09447	0.000397748	0.00511303					LRIG1	-0.935192	0.00749435	0.0444752
LINC01208	5.09324	0.000146496	0.00238815					ZBTB38	-0.93659	6.94171e-05	0.00135136
C2orf78	5.0929	0.000402425	0.00516162					MEF2D	-0.937306	0.00399343	0.028212
OR4K2	5.0897	0.00243086	0.0198564					NUMB	-0.941249	2.18561e-06	9.37432e-05
RPL13AP5	5.08093	0.00573897	0.0366498					ARMCX3	-0.94125	0.00679443	0.0416067
ADAM5	5.07828	0.000863666	0.00935713					OSBPL11	-0.941566	0.0032131	0.0241942
LINC00866	5.05961	0.000166613	0.00262939					ZNF710	-0.941727	0.00435987	0.0300084
LINC00592	5.05751	0.000311132	0.00425208					CCNYL1	-0.943111	0.0068434	0.0417682
C1QL1	5.05387	2.97405e-09	5.63607e-07					MXRA7	-0.945593	0.00341965	0.0252078
LGALS12	5.05146	0.0014585	0.0136915					RREB1	-0.947065	0.000549378	0.00664896
ALKAL1	5.03468	0.0015423	0.0142807					RASAL2	-0.948591	0.00606775	0.038096
RTL4	5.02542	0.00144763	0.0136261					STAT6	-0.950343	0.00507464	0.033518
PGLYRP3	5.02488	0.00282422	0.0221544					REPS2	-0.950557	0.00104315	0.0107975
MIR6165	5.01524	0.00719858	0.0432511					SEC14L1	-0.956003	0.000749825	0.00846242
GATA4	5.00712	0.000843987	0.00919211					ACTA2	-0.958619	0.00567512	0.0363699
NKX2-2	4.99711	9.12147e-08	7.85944e-06					BTN3A1	-0.959134	0.00364192	0.0264002
MT1G	4.99136	0.00108462	0.0111155					GSTK1	-0.96504	0.000361388	0.00475047
KRT35	4.98651	0.00374215	0.026939					PEA15	-0.965295	0.00326143	0.0244296
LOC339807	4.98593	0.00339602	0.0250906					CDK17	-0.968655	0.00256073	0.0206722
CHRNA6	4.97983	0.00449363	0.0307153					ILK	-0.969601	0.00171918	0.0154468
FGF6	4.9736	0.00122669	0.0121639					PTPN1	-0.970101	0.000776096	0.00866857
TSGA10IP	4.97077	0.00476599	0.0320566					TTC28	-0.970174	0.000768373	0.00861192
LINC02226	4.97038	0.00140858	0.0133414					LRP1	-0.970644	0.00150198	0.0139871
NKX3-2	4.96862	8.25673e-05	0.00154404					PPM1K	-0.971573	0.00119409	0.0119257
MYADML2	4.96268	0.000294753	0.00409467					ACSS2	-0.974337	0.00100412	0.0104939
TGM7	4.96146	0.00825179	0.0476158					PML	-0.974891	0.000798068	0.00882676
RAB6C	4.94731	0.000208061	0.00313345					ANK3	-0.975807	0.00590632	0.037393
SLC6A18	4.94664	0.00542547	0.035247					LRRC4	-0.976167	0.00626464	0.0390976
DEFB129	4.94326	0.0080171	0.0466761					RALGAPA2	-0.977015	0.00152868	0.0141835
TAS2R40	4.93914	1.8854e-05	0.00050621					SHANK2	-0.977685	0.00170743	0.0153716
GPR101	4.93763	0.00457547	0.0311343					SGMS1	-0.977804	0.00479662	0.032215
OR6J1	4.93553	0.00324485	0.0243535					GRB10	-0.978458	0.001315	0.0127094
RHAG	4.93529	0.00234566	0.0193481					PRSS23	-0.979681	0.000220448	0.00327233
KRTAP10-2	4.92664	0.00194559	0.0168993					DNASE2	-0.979842	0.00126921	0.0124249
DLX2	4.92147	4.63163e-06	0.000165871					CTNND1	-0.98352	5.44743e-06	0.000191468
LINC01749	4.91986	0.00437803	0.0300954					MAPKAPK2	-0.985928	0.000428781	0.00542018
TCHHL1	4.91571	0.0010258	0.0106665					THSD4	-0.986294	0.00124692	0.0122808
UTS2R	4.91001	0.00178984	0.0158933					PDCD6IP	-0.987561	5.86844e-05	0.00120337
DNAJB8-AS1	4.90984	0.0036594	0.0264774					MEIS1	-0.989577	0.0034431	0.0253396
MCHR2	4.90074	0.000318637	0.00432863					HIP1R	-0.992669	0.00172344	0.0154728
TIGD3	4.89849	4.88359e-08	4.87095e-06					TOM1	-0.994881	0.000587845	0.00698442
LOC100128386	4.89781	0.00125615	0.0123503					TLN1	-0.996859	8.31543e-05	0.00154903
CA7	4.89648	0.00494435	0.0328867					IQGAP1	-0.996884	7.45617e-05	0.00142896
SCRT1	4.88822	1.56606e-07	1.20317e-05					KIF13A	-0.997724	0.00634958	0.0394524
F2	4.8853	0.00321291	0.0241942					MVP	-0.997946	0.000802335	0.00884585
LHX3	4.88027	0.00263931	0.0211215					SLAMF6	-1.00147	0.00702234	0.042546
RESP18	4.87275	0.00185904	0.0163419					ARHGAP29	-1.00153	0.0018188	0.0160939
OR2L13	4.87082	0.0062278	0.038919					POR	-1.00162	0.000127515	0.00214961
LOC101928035	4.8564	9.14499e-06	0.00028685					FBXW4	-1.00217	0.00153049	0.0141895
OR2Y1	4.85402	0.00239487	0.0196755					DAB2	-1.00329	0.00508674	0.0335589
SBK2	4.84356	0.00301698	0.0231469					SEC24B	-1.00518	0.000232554	0.00340097
HOXD12	4.83857	0.000458998	0.00574151					OLFML2A	-1.00614	0.00217796	0.0182495
LOC392196	4.8344	0.000199066	0.0030301					ADPGK	-1.00655	0.000158953	0.00253488
TGM6	4.82817	0.00342643	0.0252497					LAMA5	-1.01009	0.0020759	0.0176844
RPL23AP87	4.82721	0.00162617	0.0148278					MICAL2	-1.01017	0.000657419	0.00762384
CLDN10-AS1	4.82181	0.00829005	0.0477155					BET1L	-1.01032	0.00182947	0.0161632
TBATA	4.8181	0.00356509	0.0259935					BMPR2	-1.01242	0.00344427	0.0253401
PLPP4	4.81791	0.00104493	0.0108013					SNAP23	-1.01348	0.00176727	0.0157551
CECR3	4.81333	1.46799e-08	1.9186e-06					SMAP2	-1.01368	0.00513399	0.0337852
MIR2278	4.81333	0.000228238	0.00334646					TPP1	-1.0147	0.000775602	0.00866857
MC4R	4.81263	0.000825251	0.00905308					C12orf49	-1.01499	0.000474626	0.00589485
BAALC-AS2	4.8097	0.000806397	0.00887622					EZR	-1.02221	0.000251732	0.003637
OTOR	4.80193	0.00743865	0.044237					SLC35D2	-1.0223	0.00707965	0.0428073
SHISA8	4.8	0.000501295	0.00616881					PPP2R5A	-1.02251	0.0081688	0.0473135
RNF186	4.78646	0.00182371	0.0161248					CBLB	-1.02353	0.000516994	0.00632094
RPTN	4.78395	0.00462893	0.0314072					LYST	-1.02418	0.0043464	0.0299519
LINC00640	4.78325	0.000260076	0.00373383					HIPK1	-1.02435	2.93075e-05	0.000699352
TTC24	4.7748	0.00029788	0.004123					SLC44A2	-1.02497	4.30046e-05	0.000939451
C21orf91-OT1	4.77288	0.00569977	0.0364711					CYB5A	-1.02598	0.00225653	0.0187489
OVAAL	4.76913	0.000207088	0.00312681					ASAH1	-1.02761	0.00138333	0.0131901
VCX3A	4.76558	0.0076922	0.0454335					NFATC2	-1.0285	0.00597075	0.0377064
LINC00867	4.76429	0.00174054	0.0155833					GRINA	-1.02852	0.00139509	0.0132578
LINC01115	4.76425	0.0079134	0.0462619					SNX18	-1.03108	0.00743416	0.0442335
LINC02264	4.7604	0.00116898	0.0117213					MOB3A	-1.03232	0.00127197	0.0124339
LBP	4.76001	0.00572853	0.0366037					TCTN3	-1.03377	0.0076546	0.0452491
TRIM53AP	4.75486	0.00808189	0.0469452					DUSP3	-1.0347	0.00166104	0.0150612
SLC17A8	4.74754	0.000112284	0.00194032					SWAP70	-1.03487	0.00260881	0.0209784
TCEAL6	4.74441	7.06175e-05	0.0013679					C1S	-1.03603	0.00711759	0.042991
MIR4261	4.74127	0.00126455	0.0124007					JUN	-1.03894	0.00276065	0.0217533
WBSCR28	4.7398	0.000538019	0.00652886					TTC7A	-1.03928	0.00033491	0.00449332
LOC653653	4.73948	0.000153396	0.00247402					PLXNA2	-1.04117	0.00817028	0.0473135
GALR2	4.73911	0.00482286	0.0323339					ASL	-1.04256	0.00518879	0.0340543
LALBA	4.7347	0.00259167	0.0208627					NPTN	-1.04266	0.00159909	0.0146337
IL20	4.73351	0.00315901	0.0239224					LOC100288175	-1.04469	0.00671741	0.0412644
ACTA1	4.73084	0.00343106	0.0252674					CCNH	-1.04471	0.00461164	0.0313241
THRSP	4.72598	0.000108574	0.00189783					FLT1	-1.04508	0.00209414	0.0177684
MS4A12	4.71952	0.000204178	0.0030893					CDKN1A	-1.04596	0.00719028	0.0432465
F9	4.71277	0.00191784	0.0167102					MANBA	-1.04931	0.00591155	0.0374157
DCANP1	4.70941	0.00566297	0.0363312					TFPI	-1.05182	0.00148545	0.0138729
MIMT1	4.70931	0.00639	0.0396385					LHFP	-1.05304	0.00602099	0.0378979
GCGR	4.69676	0.00143058	0.0135032					STK10	-1.05391	0.00488828	0.0326282
KRT20	4.69526	0.000914501	0.00977746					EFNB2	-1.05613	0.00869654	0.0493535
AGBL4-IT1	4.68721	1.73557e-05	0.000474952					CPM	-1.05672	0.000163615	0.00259649
MUC13	4.68621	0.000409957	0.0052405					FMO5	-1.05713	0.000105391	0.00185934
HAO2	4.68443	0.00186488	0.0163742					TNS3	-1.05805	0.00325908	0.0244253
TSNAX-DISC1	4.6819	4.04774e-05	0.000896297					SNX30	-1.05977	0.00270204	0.0214176
LINC01456	4.67517	0.000138569	0.00227524					RCAN1	-1.05979	0.00155484	0.0143327
LINC01103	4.67451	0.00064339	0.00747259					CACNB1	-1.06154	0.00363771	0.0263792
PGA5	4.66935	0.00315063	0.0238669					GLUL	-1.062	0.00264239	0.0211215
MIR4480	4.66615	0.00157377	0.0144778					H6PD	-1.06475	0.000190914	0.00292559
ABCB11	4.66591	0.0014245	0.0134641					STON1	-1.06617	0.0055121	0.0356718
MIR8069-1	4.66574	0.00819562	0.0473872					DCUN1D3	-1.06672	2.8254e-05	0.000682086
NEUROD4	4.66097	8.76002e-07	4.68733e-05					ZNF330	-1.06727	0.00693575	0.0422065
OR1L3	4.64759	0.00321486	0.0241942					SYDE2	-1.07065	0.00378735	0.0271526
LOC401463	4.64701	0.00292788	0.0227246					LAMA4	-1.07102	0.000681563	0.00785974
CRABP1	4.63454	8.41848e-06	0.000268506					NHSL2	-1.07134	0.00780826	0.0458476
LOC105375556	4.62751	0.00014921	0.00242198					DCBLD1	-1.07192	0.00563381	0.0362121
GRM7-AS2	4.62441	9.00675e-05	0.00165469					ANKRD28	-1.07584	0.00234078	0.0193149
KRT3	4.62214	0.00337984	0.025028					CTBS	-1.07649	0.00579592	0.0369062
GSC	4.61909	0.00182693	0.016147					MON2	-1.07717	1.85268e-05	0.000498602
PITX2	4.61582	5.43171e-05	0.00113116					ATP11A	-1.07786	7.45865e-05	0.00142896
NPBWR1	4.60568	0.00517523	0.033985					PPM1F	-1.07794	0.00450266	0.0307677
TRIM50	4.59864	0.00194503	0.0168993					TSPAN14	-1.07938	5.15798e-05	0.00109114
NR0B1	4.59765	0.00310672	0.0235972					IER2	-1.07967	0.00366897	0.0265298
OPN5	4.59432	0.000610263	0.00718323					RIPOR2	-1.08092	0.000534641	0.0064948
OR1L8	4.59362	0.000379891	0.00492819					VGLL3	-1.08119	0.000802117	0.00884585
TMEM200C	4.58814	2.15018e-10	6.60773e-08					LTA4H	-1.08174	4.12389e-05	0.000907854
MIR8078	4.5881	0.00105993	0.0109315					NDRG2	-1.08334	0.00408114	0.0285743
KCNF1	4.58664	2.27617e-06	9.62128e-05					EHD1	-1.08451	0.00350445	0.0256666
HMGB4	4.586	3.66153e-05	0.000831007					CMTM3	-1.08488	0.00297332	0.0229753
TMEM89	4.58255	1.27556e-05	0.000370941					RASSF1	-1.08623	0.00216901	0.0181946
MIR595	4.58037	0.00228249	0.0189107					ZDHHC7	-1.08629	0.0013023	0.0126185
IGFL1	4.5794	0.00419602	0.029181					CEP85L	-1.08786	0.0055784	0.0359794
TNKS2-AS1	4.57568	0.00113956	0.0115023					FLII	-1.0895	0.00164178	0.0149312
MYOZ2	4.57231	0.00400772	0.0282691					PNPLA2	-1.09204	0.00339191	0.025071
LINGO1-AS2	4.5686	0.000734696	0.00834552					WSB1	-1.09268	2.08019e-05	0.000538034
CLEC4G	4.56484	0.00706856	0.0427516					ICAM2	-1.09272	0.00274131	0.0216233
LOC101927420	4.55563	0.00153058	0.0141895					PHLDB1	-1.09461	7.41331e-06	0.000241527
LINC02218	4.55329	0.0035036	0.0256666					ADAMTS9	-1.09689	0.00567096	0.0363584
TCL1B	4.54767	0.0041693	0.0290294					PROS1	-1.09959	0.00795428	0.0464292
POU4F2	4.54153	1.39112e-05	0.000399439					KCNK3	-1.10243	0.00250817	0.0203562
LINC02293	4.53544	0.00878605	0.0497024					NEDD4L	-1.10276	0.000341059	0.00454899
KRTAP10-11	4.53028	0.00029121	0.00405785					PTPN14	-1.10291	0.00225971	0.0187684
LOC105377448	4.52937	0.000998021	0.010439					PVR	-1.10337	0.00264201	0.0211215
DIAPH3-AS2	4.52744	0.00405627	0.0284791					STK17B	-1.1043	0.00780131	0.0458387
GLRA4	4.52361	0.00324157	0.0243476					SPATA13	-1.10493	0.00202737	0.0173801
LOC285095	4.52161	0.000431788	0.0054491					AFF1	-1.10727	0.000180808	0.00281105
HNRNPCL1	4.5112	0.00697897	0.0423562					RAB33B	-1.10963	0.00324192	0.0243476
ZNF32-AS3	4.50415	0.00698089	0.0423566					PRDX6	-1.11358	0.00202835	0.0173801
LINC01159	4.50157	0.00293937	0.0227749					SBDS	-1.11395	0.00504775	0.033418
MTCYBP45	4.50064	0.00819966	0.0473872					EMILIN2	-1.11508	0.0079019	0.0462184
FOXD1	4.49714	2.74842e-06	0.000111411					MCOLN2	-1.11522	0.0041704	0.0290294
LOC101927765	4.48694	5.71011e-05	0.00117728					ZNF106	-1.11538	2.18648e-05	0.000557429
OR13F1	4.4792	0.00578267	0.0368508					CYB5R3	-1.11676	0.00021192	0.00317475
KRTAP12-1	4.47405	0.000373651	0.0048611					HERPUD1	-1.11703	0.0012549	0.0123433
LOC101928441	4.46876	9.82452e-05	0.00176198					USP54	-1.11787	5.48762e-06	0.000191991
NPAS1	4.46643	2.43039e-06	0.000101598					JADE2	-1.1181	0.0013795	0.0131812
PYY	4.46594	0.00089679	0.00962431					2020-09-10	-1.11819	0.00203394	0.0173947
FAM212B-AS1	4.45685	0.000120783	0.00205748					SLC9A3R2	-1.11925	0.0055162	0.035678
MNX1	4.44813	4.96584e-10	1.29803e-07					ARRDC2	-1.11991	0.004803	0.0322388
RAET1E-AS1	4.44571	0.00166391	0.0150813					MAP4	-1.12037	0.000160183	0.00254558
LINC01450	4.44484	0.00414472	0.0289481					MYO15B	-1.12082	5.21383e-05	0.00109989
ATP8A2	4.44297	3.55116e-11	1.69423e-08					CLUH	-1.12112	0.00684683	0.0417772
APOC4	4.44205	4.22098e-05	0.000925645					STX12	-1.12233	0.000838894	0.00915856
SDR9C7	4.44168	0.00326719	0.0244566					ADCY7	-1.12301	0.00212837	0.017953
CCDC172	4.43214	2.92879e-06	0.00011702					ATP11A-AS1	-1.12332	0.00178904	0.0158933
MIR4652	4.42444	0.00262898	0.0210817					AKNA	-1.12436	0.00140549	0.0133232
OR2L2	4.42333	0.00679663	0.0416067					TMEM245	-1.12483	0.000182181	0.00282797
ANTXRL	4.42021	0.00311628	0.023654					RAPGEF1	-1.12549	7.4033e-05	0.00142195
DLGAP2	4.41504	0.00051418	0.00629331					TPT1	-1.12607	0.00756244	0.0447974
TMEM257	4.3964	0.00568908	0.0364335					TRAF1	-1.12615	0.00373978	0.0269304
KRTAP5-8	4.39428	0.00154677	0.0142975					PNRC1	-1.12756	0.000886362	0.00954844
SHISA7	4.38892	1.11527e-07	9.32436e-06					SULT1A1	-1.12883	0.000830484	0.00909922
NR5A1	4.38809	0.000787234	0.00873718					NDEL1	-1.12895	0.00106578	0.0109818
OPRL1	4.38265	0.00430796	0.0297231					RAB27A	-1.12944	0.00805116	0.0468145
LINC01310	4.38234	1.48481e-05	0.000419453					TMOD3	-1.13197	0.000477056	0.00591534
F12	4.36984	0.000509185	0.00624225					FAM129B	-1.13208	0.000177979	0.00277982
HIST1H1T	4.35698	0.00170994	0.0153759					ETS2	-1.13509	0.00495084	0.0329009
KRTAP10-5	4.35635	0.00368074	0.0266064					EFCAB14	-1.13593	0.000149173	0.00242198
GLRA2	4.35499	7.68881e-07	4.27509e-05					EHD3	-1.13714	0.00308531	0.0235052
KCNMA1-AS2	4.35351	0.00120286	0.0119975					IQSEC1	-1.13813	0.00177448	0.0157993
METTL11B	4.34685	0.00410261	0.0286717					GORASP1	-1.13823	0.000833708	0.00911507
PMCH	4.34476	0.000830658	0.00909922					LAMC1	-1.13859	0.00576657	0.0367951
CRISP1	4.34123	0.00784859	0.0460012					RHOQ	-1.13941	0.00330397	0.0246534
CDH20	4.3347	6.88413e-06	0.000227878					ZDHHC11	-1.13982	0.00554418	0.0358284
LINC01800	4.32226	0.00127232	0.0124339					C14orf119	-1.1402	0.00111009	0.01129
LOC101929413	4.31904	0.00423937	0.0293478					QKI	-1.14026	0.000165601	0.00262069
MAPT-IT1	4.3138	5.10229e-06	0.000180734					EFEMP2	-1.1408	0.00544889	0.0353533
LOC101927159	4.30939	0.00124013	0.0122479					LONRF1	-1.14586	0.00219992	0.0183793
MIR5682	4.2923	0.0039768	0.028112					UBC	-1.14803	0.00152592	0.0141695
LOC105376805	4.28991	0.00324174	0.0243476					NRP2	-1.14848	0.00330363	0.0246534
MS4A13	4.28446	0.00273246	0.021591					ZHX2	-1.14867	0.00202565	0.0173801
SLIT1-AS1	4.28386	0.000683709	0.00787252					MYL12B	-1.15043	0.00178938	0.0158933
SNAP91	4.28141	6.39259e-08	5.90951e-06					RNF149	-1.15171	3.11996e-06	0.000122119
MELTF-AS1	4.27827	7.57995e-11	2.87293e-08					LOC100130476	-1.15178	0.00605584	0.0380641
ASCL3	4.26339	0.00618988	0.038714					ZDHHC3	-1.15286	0.000131151	0.00219302
C3orf30	4.26106	0.000629925	0.00735606					FGD4	-1.1529	3.82566e-06	0.000140548
SLC7A10	4.25858	0.00138137	0.0131824					ERGIC1	-1.15355	4.28979e-05	0.00093802
LOC101927318	4.25849	0.00874766	0.0495592					WBP1L	-1.15431	1.95689e-05	0.000516861
CALML3	4.2569	2.50652e-05	0.000619573					MACF1	-1.15441	3.50542e-06	0.000133028
LINC01711	4.25507	0.00680794	0.0416069					ALDH3A2	-1.15444	0.000553729	0.00668738
DMRTA2	4.25258	1.51527e-07	1.17207e-05					DSTN	-1.15721	0.00583206	0.037019
OR10H5	4.24938	0.00771204	0.045494					PMM1	-1.15759	0.00205715	0.0175475
MIR3167	4.24754	0.000451827	0.0056674					SH3TC1	-1.15774	0.00616827	0.0386107
FEZF2	4.24583	0.00195293	0.0169381					PER2	-1.15824	0.00022988	0.00336619
OR1N2	4.24527	0.00473442	0.0319482					TCF7L2	-1.16004	0.00252862	0.0204634
TRIM9	4.24236	9.17324e-12	6.51902e-09					GFOD1	-1.16126	0.00046343	0.00578422
LOC100130331	4.24227	0.00251591	0.0203969					MID1IP1	-1.16383	0.000124282	0.00210446
THEG	4.23744	2.26692e-06	9.60001e-05					CYTH1	-1.16927	5.36988e-05	0.00112239
HOXC12	4.23616	0.00598495	0.0377437					TRIM8	-1.17226	0.000211095	0.00316656
LINC00906	4.23136	0.000550277	0.00665631					MAP2K3	-1.17385	0.00716581	0.0432134
LINC01565	4.22558	0.00204889	0.017493					DAB2IP	-1.17408	0.00020768	0.00313187
POU3F3	4.22368	0.00066765	0.00772788					NECTIN2	-1.17492	0.00214419	0.0180529
VSTM2A-OT1	4.21034	0.0014533	0.0136681					SLC19A1	-1.17542	0.00084725	0.0092144
SMR3B	4.20228	0.00152798	0.0141828					MXD4	-1.17547	0.00110661	0.0112697
FNDC8	4.19899	0.00435827	0.0300074					IFIT5	-1.17691	0.00875712	0.0496004
FOXD3	4.19745	0.000891698	0.00959229					MTUS1	-1.17786	0.000324905	0.00440063
LOC100129216	4.19727	0.00276796	0.0217898					GAB1	-1.1795	0.000824578	0.00905006
SIGLECL1	4.19323	0.00262368	0.0210608					MAFF	-1.17984	0.000153339	0.00247402
HOXC5	4.17466	0.00483462	0.0323555					SORBS3	-1.18106	0.00786846	0.0460702
SNHG25	4.17107	0.00145889	0.0136915					NCOA4	-1.1813	0.000628142	0.00734426
OSCAR	4.1687	0.00646122	0.040004					SDCBP	-1.18234	0.00144963	0.0136392
LOC100506125	4.16843	0.00408115	0.0285743					ACO2	-1.1827	4.34298e-05	0.00094692
PSMA8	4.16074	0.00284063	0.0222419					DST	-1.18294	0.000160069	0.00254554
C5orf46	4.15389	0.00562287	0.0361633					TKT	-1.18462	0.00031223	0.00426196
HOXD10	4.14659	2.08042e-07	1.52615e-05					PBX2	-1.18492	0.00508473	0.0335554
EPHA5-AS1	4.13933	0.00672263	0.0412853					ARHGAP25	-1.1852	0.000735085	0.00834576
KCNH7	4.12269	3.58941e-12	3.54899e-09					SH3RF1	-1.1854	0.00159282	0.0145859
CRHR1	4.1212	0.000933079	0.00994803					PARVA	-1.18544	3.52401e-05	0.000801394
ATP4B	4.12007	2.45232e-05	0.000610824					OBSCN	-1.18691	0.00111288	0.0113033
LINC01592	4.11521	0.00624833	0.0390152					TGFB1I1	-1.18989	0.00187405	0.016442
C14orf180	4.11124	5.07602e-06	0.000180084					TCP11L2	-1.19084	0.00299997	0.0230714
KRTAP10-7	4.1111	0.000996893	0.0104366					OAS2	-1.191	0.00224431	0.0186747
TMEM30CP	4.10844	0.00565842	0.0363292					ERAP1	-1.19107	0.000228196	0.00334646
MBL2	4.10389	0.00841907	0.0482383					DAAM2	-1.19179	0.00349094	0.0256171
TPI1P2	4.09967	0.000299422	0.00413679					OTUD1	-1.19337	0.00320963	0.0241942
KRTAP10-10	4.09748	0.000138173	0.00227202					SNTB2	-1.19462	5.70171e-05	0.00117661
TMEM88B	4.09292	0.00770958	0.0454913					LPP	-1.19561	0.000948862	0.0100644
SSX5	4.08735	0.000217291	0.00323603					ELF1	-1.1957	0.002154	0.0181087
NPBWR2	4.0867	0.00270082	0.0214154					WASHC2C	-1.19758	0.000580578	0.00693188
FGF12-AS3	4.08321	3.27541e-05	0.000756974					IL27RA	-1.19776	0.0020199	0.01735
MIR548O2	4.08066	0.00103589	0.0107371					EVA1C	-1.19795	0.000884358	0.00953137
GBP7	4.07711	0.00107934	0.0110713					BRI3	-1.19897	2.1816e-05	0.00055681
SPATA31D3	4.07572	0.0043966	0.0301972					SLC2A3	-1.1993	0.00697197	0.0423352
MIR1539	4.07339	0.00158374	0.0145342					KLHL5	-1.1997	0.00238648	0.0196209
KLHL1	4.07277	0.00123625	0.0122339					FLNA	-1.19983	0.0010751	0.0110514
GACAT2	4.06868	0.000296028	0.00410988					TBC1D2B	-1.20108	0.000120035	0.0020478
LOC101927845	4.06698	0.00309384	0.0235442					TACC2	-1.20144	1.3827e-06	6.74764e-05
MIR5695	4.05305	0.000771585	0.00863514					TSPAN15	-1.2023	0.00420535	0.0292068
SCGB2A2	4.05285	0.00810798	0.0470366					SMTN	-1.20335	0.000587828	0.00698442
LOC101928530	4.04878	0.00566511	0.0363312					TNFSF10	-1.20568	0.00881895	0.0498115
MIR6504	4.04474	0.00586516	0.0371842					CNNM4	-1.2057	8.89693e-05	0.00163826
C3P1	4.0442	0.0029959	0.0230636					RIPK2	-1.20714	0.00739705	0.0440741
LOC105370757	4.03485	0.000427504	0.00541258					ANXA5	-1.20972	0.00110564	0.0112649
CPA1	4.0322	0.000591903	0.00702555					CGN	-1.21204	0.000677563	0.00782553
LYG1	4.02804	7.64149e-07	4.25919e-05					COL8A1	-1.21412	0.00601318	0.0378692
MEOX1	4.02608	0.000241984	0.00351627					ADHFE1	-1.21816	0.00227529	0.0188841
LINC02308	4.02319	0.00445409	0.0304908					TNFAIP1	-1.21902	0.000210475	0.00315935
ERICH5	4.02099	4.16289e-08	4.2549e-06					SERPINB9	-1.22122	0.000220774	0.00327289
LOC101929076	4.01928	0.00514515	0.0338461					FILIP1L	-1.22219	0.00241649	0.0197816
MEP1B	3.99748	1.3716e-07	1.10609e-05					TBC1D9	-1.22601	0.00548744	0.0355729
ZDHHC19	3.99371	0.00593119	0.0374982					PLEC	-1.22874	0.000737799	0.00836359
CCDC177	3.99005	9.85143e-05	0.00176542					EMCN	-1.2315	0.00531898	0.0346389
C11orf42	3.98454	0.000117591	0.00201214					SAMD9L	-1.23299	0.00754815	0.0447245
LINC02187	3.98106	0.00374756	0.0269609					TIMP2	-1.23352	0.000178436	0.00278314
CXCL11	3.97981	0.00351912	0.0257492					PRKCZ	-1.23375	0.000366256	0.00480059
LOC105370586	3.97836	4.9101e-05	0.00105043					TMEM109	-1.23663	0.000783069	0.00869945
CLRN1	3.9756	2.77475e-06	0.00011188					RASGRF2	-1.23699	0.00634259	0.0394413
C16orf92	3.96615	0.000296359	0.00411196					CAPN2	-1.23711	5.60641e-05	0.00116158
HIGD1C	3.96131	0.0056153	0.0361442					ANXA6	-1.23946	0.000271371	0.00384741
DEFB1	3.95853	0.00669706	0.0411505					TAGLN2	-1.24056	0.00175703	0.0156938
MIR648	3.94974	0.00191391	0.0166823					USP53	-1.24413	0.00211963	0.0178992
CPA5	3.94371	1.56338e-06	7.30036e-05					ITPRIPL2	-1.24486	0.000345636	0.00459387
CALB2	3.93589	7.90195e-05	0.00149375					LITAF	-1.245	0.000158251	0.00252755
CTSG	3.9097	0.00269259	0.0213941					HSPG2	-1.2478	0.000219305	0.00325749
PRSS3	3.8938	0.00103498	0.0107325					ARRDC3	-1.24841	0.000431697	0.0054491
LCN8	3.89299	6.41961e-05	0.00127808					CAPN8	-1.24885	0.00387809	0.0276406
PRSS37	3.8924	0.000109495	0.00190625					ST3GAL5	-1.24991	0.0030469	0.0232985
ZDHHC22	3.88645	3.04153e-11	1.62355e-08					ELMSAN1	-1.25016	1.77511e-06	7.99805e-05
FOXN4	3.87756	2.79149e-08	3.12716e-06					MYH10	-1.2505	0.000576147	0.00689951
MUCL1	3.8774	0.004029	0.0283752					PELI1	-1.25125	0.00283547	0.022235
CAMK2N2	3.87061	2.20635e-10	6.63423e-08					CREB3L1	-1.25178	0.00190422	0.0166122
TM4SF4	3.85968	0.00728067	0.0436399					ACCS	-1.25247	0.000237906	0.00346808
C17orf78	3.85726	1.84629e-06	8.24882e-05					TSPAN3	-1.25299	0.000113704	0.00195741
SLC45A2	3.85446	0.000362286	0.00475678					RNF145	-1.25317	0.000892435	0.00959568
USH1C	3.85341	6.48612e-10	1.56916e-07					DNAH1	-1.25339	0.00177509	0.0157993
DNM3-IT1	3.84768	0.00852341	0.0486958					PFKFB3	-1.25539	0.00486311	0.0325366
KLK12	3.84615	6.3516e-05	0.00127038					PDLIM5	-1.25544	0.000523138	0.00638234
LOC102723330	3.84061	0.000420189	0.00534425					NPAS2	-1.25563	0.00780102	0.0458387
SLC7A4	3.8367	3.80994e-05	0.00085279					EPS8L2	-1.25585	0.00452096	0.0308742
SYT6	3.83333	0.00030501	0.00419869					FURIN	-1.25653	0.000797107	0.00882654
RBMY2FP	3.83107	0.000566889	0.00680656					CASKIN2	-1.25731	0.000500561	0.0061631
PLK5	3.82911	0.00257329	0.0207441					OSBPL5	-1.2602	0.00221259	0.0184648
EPHA8	3.82846	6.97445e-05	0.00135445					CFLAR	-1.2614	5.52065e-08	5.275e-06
KCNQ5-IT1	3.81542	0.00012827	0.00215914					PCDHGC3	-1.262	0.00138109	0.0131824
RAD51AP2	3.79689	0.00430532	0.0297139					GRAMD2	-1.26282	0.00561985	0.0361633
LOC284798	3.79537	0.00329833	0.024641					PLPP3	-1.26406	0.000876349	0.00947649
SNORA10	3.79402	0.000108333	0.00189654					NAB2	-1.26541	0.000932217	0.00994374
MAEL	3.79187	2.04607e-06	8.98267e-05					SHROOM3	-1.26557	0.000311675	0.00425694
KCND2	3.7915	6.60034e-07	3.83883e-05					PDXK	-1.26678	6.07612e-08	5.64431e-06
IRX4	3.7913	0.0077695	0.045679					ATP2B4	-1.26798	0.000395415	0.00508892
GPR87	3.78965	1.66243e-05	0.000460479					MYO10	-1.26808	0.000364474	0.00478275
PCOLCE-AS1	3.78825	0.000227541	0.00334487					ZNFX1	-1.26884	2.32539e-08	2.73998e-06
NETO1	3.78284	1.78197e-05	0.000484734					MCAM	-1.2727	0.000230444	0.00337228
DSPP	3.77835	0.000369501	0.00482387					PDGFA	-1.27587	0.00038299	0.00495707
LOC105378533	3.772	0.0071715	0.0432199					PRKCD	-1.27836	0.00630074	0.0392455
FOXD4L4	3.77051	0.00819895	0.0473872					CTNNB1	-1.27884	4.09875e-05	0.000904144
OPTC	3.76818	0.000209364	0.00314682					LIMA1	-1.28114	1.43272e-06	6.90406e-05
MIR924HG	3.76275	8.3851e-11	3.07557e-08					DRAM1	-1.28263	0.000742356	0.00839804
LINC02092	3.75879	0.00441911	0.0303244					TMEM63A	-1.28343	0.000966031	0.0101659
LOC101927989	3.75379	1.43176e-08	1.88206e-06					PDZD2	-1.28375	0.0010698	0.0110133
PCDH8	3.75287	7.42171e-05	0.00142428					FTL	-1.28403	0.00396629	0.0280808
MIR548Q	3.736	0.00333851	0.0248102					ANTXR1	-1.28419	0.000384387	0.00497232
PNMA6A	3.72618	0.000112637	0.00194346					MIR29B2	-1.28457	0.000419149	0.005337
ALG1L	3.72323	0.0014986	0.0139613					PARP4	-1.28495	4.77019e-05	0.00102726
SLC8A2	3.71825	1.52793e-06	7.19392e-05					SCD	-1.2854	0.00067153	0.00776373
LOC100130849	3.71059	0.00757174	0.0448409					FAM160B1	-1.2872	0.000371194	0.00483648
TCP11X1	3.70988	0.000413939	0.00528159					GNAI2	-1.28822	8.8168e-07	4.69856e-05
TMEM151B	3.70893	5.12361e-08	5.06445e-06					HELZ2	-1.28927	0.000488945	0.00604299
PRR18	3.70162	2.49104e-05	0.000619113					SMAD3	-1.29002	0.00509078	0.0335632
MIR454	3.70079	0.00455513	0.0310423					COBLL1	-1.29062	0.000442897	0.00557383
TTC9B	3.69519	0.000132704	0.00220923					FCHO2	-1.29146	0.00103751	0.0107489
CD19	3.68928	8.95983e-06	0.000281819					ANXA11	-1.29182	3.94214e-07	2.50141e-05
KRTAP10-1	3.68031	0.00665623	0.0409482					ZNF331	-1.29273	0.000582387	0.00694497
GRIN2B	3.67527	0.00104187	0.0107892					PRKCE	-1.29435	0.000138687	0.00227552
SIRT4	3.67334	0.00753007	0.0446406					MARVELD1	-1.29718	0.00184999	0.0163035
PROP1	3.66375	0.00824926	0.0476133					SH3BP5-AS1	-1.29967	0.000340409	0.00454565
AQP2	3.66274	0.00737391	0.0439785					PODXL	-1.30238	2.7829e-06	0.000112011
FAM163B	3.64636	4.38985e-05	0.000954393					FAXDC2	-1.30306	0.000334869	0.00449332
TRIM54	3.62224	0.00232183	0.0191794					GBGT1	-1.30331	0.00145682	0.0136843
PRR30	3.61815	0.00429113	0.0296458					GLUD1	-1.30428	0.000570919	0.00684772
CACNG5	3.61371	0.000195885	0.00298968					SIAE	-1.305	1.70267e-05	0.000468772
ENTPD2	3.60784	1.12167e-06	5.73209e-05					VAMP3	-1.30501	0.000262976	0.00376359
NRXN1	3.60323	1.25276e-09	2.76593e-07					RALB	-1.30509	0.000606873	0.00715443
BCAR4	3.59802	0.00838522	0.0481293					FAM20A	-1.30637	0.000546806	0.00662136
SCN8A	3.59695	1.94904e-09	3.99307e-07					SLC27A3	-1.307	0.000348589	0.00462498
C1orf94	3.59668	0.00549406	0.0355956					CIITA	-1.30763	0.0030107	0.0231227
FAM71F2	3.59082	0.00496189	0.0329551					FNDC3B	-1.30768	2.05302e-05	0.000534643
LINC01014	3.58939	0.00080569	0.00887273					ABHD5	-1.30896	0.00143411	0.0135267
BEND5	3.58719	7.2211e-08	6.43981e-06					BCL6	-1.3098	0.000634736	0.00739316
PATE1	3.58245	2.27812e-05	0.000576271					HDAC7	-1.31148	0.000587092	0.00698442
COL11A2	3.57073	0.00101488	0.0105772					F2RL3	-1.31335	2.09507e-05	0.000540181
GABRR1	3.56296	0.00110512	0.0112647					PDE4D	-1.31817	0.00169921	0.0153219
LINGO2	3.55958	3.4395e-05	0.000786897					CD83	-1.31864	0.000469915	0.00584592
TEX38	3.54771	0.000154088	0.00248167					RIN2	-1.32051	6.42385e-05	0.00127808
HCN1	3.54038	0.000198344	0.00302315					MSRB3	-1.32065	0.00606929	0.038096
TCEAL2	3.53708	3.62609e-08	3.86884e-06					CTDSP1	-1.32146	7.48759e-05	0.00143329
LOC100130370	3.5325	0.00164414	0.0149379					GLIPR1	-1.32174	0.00284658	0.0222684
UROC1	3.53078	0.00300202	0.0230717					LAIR1	-1.32206	0.00325578	0.0244114
LOC101928521	3.52553	0.000538745	0.00653418					SSH1	-1.32257	2.46139e-06	0.000102517
GCK	3.52552	2.27602e-05	0.000576271					TPST2	-1.32326	0.000203605	0.00308268
MELTF	3.52495	1.80083e-15	4.55029e-12					PTPRM	-1.32338	0.000115344	0.00197894
CDCA8	3.5244	3.84853e-16	1.25028e-12					CD151	-1.32405	1.46839e-05	0.000416368
GS1-24F4.2	3.52235	3.58967e-06	0.000134708					FMN1	-1.32442	0.00379431	0.0271768
BEX1	3.52174	4.12782e-08	4.24755e-06					NEXN	-1.32534	0.00409551	0.0286572
SLC17A6	3.51869	0.00717259	0.0432199					TOB2	-1.32786	2.35732e-07	1.67003e-05
DLG3-AS1	3.51647	0.00119069	0.0119022					CD37	-1.32822	0.00131503	0.0127094
CYLC1	3.51401	0.00826013	0.0476398					SHROOM1	-1.33043	0.00284258	0.0222447
TEKT5	3.51334	0.00336021	0.0249232					STAB1	-1.33255	0.00407194	0.0285538
SYNGR4	3.51289	0.00141679	0.0134034					MYLK	-1.33294	5.14887e-05	0.00109023
PHF21B	3.51172	8.48901e-09	1.20655e-06					CD63	-1.33419	0.000210162	0.00315674
SOX30	3.50952	0.00161901	0.0147804					ABCA1	-1.33472	0.00139443	0.013257
TUBA3D	3.50831	2.22867e-07	1.59881e-05					CPEB4	-1.33504	1.79038e-05	0.000486014
ALDH3B2	3.50466	0.00649788	0.0401654					LIMD1	-1.33547	6.31666e-10	1.55089e-07
DRD2	3.49541	5.42356e-10	1.40156e-07					NDST1	-1.33572	2.64194e-06	0.000107864
YBX2	3.49229	2.76387e-06	0.000111838					CREG1	-1.33631	0.00776137	0.045672
PXT1	3.48834	0.000940986	0.00998551					EEPD1	-1.33648	0.0058176	0.0369858
HIST2H3D	3.48699	0.000342532	0.00456329					ITGA3	-1.33995	1.45335e-05	0.000413134
CSMD2-AS1	3.48447	0.000271296	0.00384741					ARHGEF26	-1.34111	0.000754347	0.00850501
SYNDIG1	3.47904	0.00162531	0.014826					MBNL2	-1.34163	0.00464952	0.0314874
RALYL	3.47802	9.71408e-08	8.30481e-06					KDM6B	-1.34563	0.000338845	0.00453275
CCDC87	3.47643	4.54561e-05	0.000984494					NEK7	-1.34831	0.000320066	0.00434532
SH2D5	3.47453	0.000361125	0.00475047					LPIN3	-1.34923	0.000368679	0.00482123
HIST1H1B	3.44793	4.06077e-11	1.84692e-08					FPR1	-1.35032	0.00513441	0.0337852
TCP10L	3.44105	3.67467e-05	0.000833156					FZD7	-1.35079	0.00336287	0.0249348
LINC01607	3.43688	0.00692333	0.0421648					KIAA0513	-1.35206	0.000371333	0.00483648
FOXE1	3.42775	7.83601e-06	0.000252764					FPR3	-1.35471	0.00621421	0.0388448
KRTAP12-4	3.42284	0.00719062	0.0432465					PTPRG	-1.35483	1.1262e-05	0.000337876
GABRA5	3.42219	0.00174604	0.0156101					BCL9L	-1.35524	0.00184291	0.0162653
AATK-AS1	3.42142	0.0035694	0.0260083					AGPAT2	-1.35735	0.00423161	0.0293208
HIST1H2AM	3.41312	1.9844e-10	6.1818e-08					SLFN5	-1.35742	0.000411457	0.0052567
HIST2H3C	3.40819	3.65055e-11	1.69423e-08					UPP1	-1.35845	0.0010448	0.0108013
HIST2H3A	3.40798	3.64664e-11	1.69423e-08					ZDHHC9	-1.36007	0.000157453	0.00251802
LOC105376100	3.40564	0.00158551	0.0145388					ATF3	-1.36119	0.00314223	0.0238191
BGLAP	3.39637	6.54122e-05	0.00129464					TC2N	-1.36271	0.0037018	0.0267331
NXPH4	3.39563	4.04271e-08	4.21721e-06					INPP5A	-1.36285	0.000709484	0.00812405
LOC101927914	3.38245	0.00692663	0.0421659					AMT	-1.36328	2.75403e-05	0.000671988
LINC01028	3.38209	0.000511455	0.00626332					IL16	-1.36358	0.00207716	0.0176844
KRTAP10-3	3.3819	0.00747811	0.0444136					ANKRD44	-1.36366	6.66232e-05	0.00130723
LMO1	3.37544	0.00489526	0.032665					TMBIM1	-1.36522	2.57802e-05	0.000635176
LINC01574	3.37183	0.00227162	0.0188605					ELOVL1	-1.36656	9.7849e-05	0.00175904
LOC401127	3.37063	0.000800966	0.00884585					IRF1	-1.36685	9.56709e-05	0.00173497
HPVC1	3.36109	0.00218088	0.0182537					RAB31	-1.37363	0.00628042	0.0391549
SYT10	3.35931	2.21288e-06	9.4415e-05					CRYBG1	-1.37395	0.00146437	0.0137212
AMH	3.35191	2.95717e-06	0.000117159					ATP2C2	-1.37454	0.00483394	0.0323555
LOC100505501	3.35016	2.11763e-05	0.000544147					TUBB6	-1.37676	0.000763586	0.00857941
LOC101929759	3.34965	1.20557e-08	1.63189e-06					QSOX1	-1.37676	0.000655239	0.00760245
CORT	3.34901	0.000283519	0.00399226					ADAMTS12	-1.37775	0.00648826	0.0401386
SNORA71A	3.3444	0.00053787	0.00652886					PTPRC	-1.37936	0.00551429	0.0356758
CDK1	3.34377	1.35007e-10	4.51498e-08					LYN	-1.37989	0.00340665	0.0251446
IL22RA2	3.34078	0.00504532	0.033418					CFLAR-AS1	-1.38061	4.99273e-06	0.000177406
LOC101927189	3.33774	3.49411e-06	0.000132875					CAST	-1.38146	8.79805e-05	0.00162268
GGN	3.3305	0.00163644	0.0148976					REST	-1.38344	0.00354711	0.0258874
KLHDC8A	3.32495	9.09325e-07	4.7979e-05					ACSF2	-1.38448	0.00495356	0.0329094
RHBDL3	3.32186	9.31282e-08	7.9918e-06					LTBP4	-1.38481	0.0015496	0.0143017
NRG1-IT3	3.32183	0.00507034	0.033518					FN1	-1.38595	0.000495621	0.00611222
LYPD6	3.3153	5.46055e-08	5.23959e-06					DOCK6	-1.3863	0.000571549	0.00685166
LOC101929464	3.31456	0.00302682	0.0232073					CGNL1	-1.38636	0.000720979	0.00823495
TAS2R39	3.311	0.00073771	0.00836359					EPHX1	-1.38704	2.80903e-05	0.000681025
LOC105372493	3.30368	0.00269344	0.0213941					RASIP1	-1.38807	0.00407371	0.0285574
FGF17	3.3035	6.81542e-06	0.000227257					NR3C1	-1.38825	0.000109915	0.001911
LOC107987066	3.30186	0.00293779	0.0227704					FZD5	-1.38851	0.000221917	0.00328352
LHX5	3.2977	0.00494969	0.0329009					ATXN7	-1.39278	5.7522e-05	0.00118167
HIST1H3H	3.29678	2.27485e-09	4.42157e-07					LCP2	-1.39498	0.00637215	0.0395592
LOC642366	3.29592	8.55864e-06	0.000271832					STC1	-1.39534	0.00261031	0.020983
ABCC5-AS1	3.28794	0.000328382	0.00442801					TJP1	-1.39602	9.81314e-05	0.00176133
PGLYRP1	3.28757	0.0048818	0.0326108					PIK3IP1	-1.39688	5.52604e-05	0.00114864
LOC101927502	3.28476	1.42288e-05	0.000407016					ROR1	-1.39823	0.00817688	0.0473277
RNF157-AS1	3.28192	2.04849e-07	1.51249e-05					ISG20	-1.39893	0.00509181	0.0335632
AKR1B10	3.28158	0.00314023	0.0238119					EXT1	-1.39936	3.34691e-06	0.000128568
GPR37	3.26848	0.00228951	0.0189537					PRAM1	-1.40028	0.000936908	0.00996236
WT1-AS	3.26791	0.000474083	0.00589132					KCNJ15	-1.40107	0.0038147	0.0272971
B4GALNT1	3.26638	1.01543e-08	1.3995e-06					PIP5K1B	-1.40134	0.0088106	0.0497793
TPBGL	3.26575	5.44892e-05	0.0011337					RHOG	-1.40194	0.000332606	0.00447562
CALN1	3.26542	0.00014117	0.00230961					CPAMD8	-1.40431	0.00400336	0.0282471
CCKBR	3.26515	0.0024528	0.0200029					TRIM39	-1.40745	0.00632664	0.0393744
MBOAT4	3.26317	0.00267786	0.0213225					MYH9	-1.40987	1.34238e-06	6.57855e-05
LOC150051	3.26169	3.54519e-06	0.0001337					ARHGAP18	-1.41256	0.00830801	0.0477928
MRAP	3.25718	0.00628104	0.0391549					AOAH	-1.4133	0.00665695	0.0409482
LINC02396	3.25374	0.00831464	0.0478087					KIAA1671	-1.41384	1.15222e-07	9.55292e-06
NMU	3.25211	0.000748342	0.00844987					RAPH1	-1.41555	4.62939e-06	0.000165871
CHD5	3.25151	2.04272e-08	2.44491e-06					LINC00842	-1.41559	0.00327846	0.0245248
CEACAM8	3.24435	6.02503e-06	0.000206972					CAB39L	-1.41597	0.00337124	0.0249887
WDR88	3.23987	1.20935e-06	6.07104e-05					RFTN1	-1.41625	0.00020881	0.00314265
CFB	3.23686	0.00189866	0.0165876					DOLK	-1.41645	0.000726873	0.00828148
SMARCA5-AS1	3.23463	0.00177605	0.0158017					SULT1C4	-1.41655	6.59576e-05	0.00129978
KLHL38	3.22603	0.00319869	0.0241425					WWC3	-1.41698	7.15125e-11	2.8531e-08
LINC01494	3.22289	4.30834e-05	0.000940267					RAPGEF5	-1.4175	9.64447e-05	0.00174449
MNX1-AS1	3.22281	0.0073785	0.0439944					ZFAND5	-1.4192	0.000421368	0.00535326
PRR7	3.22186	0.000349408	0.00462509					MOCS1	-1.41923	8.11214e-05	0.00152335
LOC284344	3.21994	0.000625391	0.00731961					MYO1F	-1.41934	0.000593912	0.00704179
LOC105376171	3.21457	0.0020306	0.0173888					VPS37B	-1.41946	7.10451e-08	6.38592e-06
CDKN2C	3.21342	3.08338e-13	4.63624e-10					TNFSF13	-1.42201	0.00045415	0.0056934
GPR12	3.19636	2.75068e-05	0.000671892					AFF3	-1.42204	0.00169359	0.0152894
MB	3.19118	0.00447541	0.0306091					TNFRSF1B	-1.42414	0.00194125	0.0168883
MIR3687-2	3.18785	0.000630769	0.00735606					HIC1	-1.42475	0.00430249	0.0297034
MIR3687-1	3.18785	0.000630769	0.00735606					FCGRT	-1.42543	0.00140075	0.0132949
HIST3H2A	3.18557	0.000207207	0.00312681					SMAD7	-1.42672	0.000935366	0.00996236
CELSR3	3.18424	6.58448e-11	2.69892e-08					DOCK4	-1.42851	2.2974e-05	0.000579859
LINC01529	3.18338	3.67369e-07	2.37339e-05					FES	-1.42856	0.00268354	0.0213528
KCNIP3	3.17864	1.52942e-08	1.95396e-06					RFX2	-1.4288	6.66487e-06	0.000223219
KCNG3	3.17691	3.76751e-09	6.59054e-07					NEK3	-1.43044	0.00657882	0.0405554
LINC00403	3.17331	6.03462e-05	0.0012253					RHOC	-1.4317	5.81305e-05	0.00119309
DLEU1-AS1	3.17214	0.00121543	0.012091					UBA7	-1.43207	0.000883038	0.00952166
CPXM1	3.17121	1.42788e-05	0.000407421					DOCK2	-1.43211	0.00386831	0.0275938
OTOL1	3.16521	0.00342799	0.0252529					SIRPA	-1.43231	0.000195743	0.00298952
OTOG	3.16355	0.000361357	0.00475047					PXN	-1.43407	1.04234e-05	0.00031903
GNG13	3.16309	0.00397114	0.0280895					CFAP157	-1.43531	0.00513404	0.0337852
DISP3	3.16034	2.68846e-07	1.8583e-05					ZFP36L1	-1.43801	0.000843431	0.00919045
TACR3	3.15497	0.000759483	0.00854597					LOC101929240	-1.43905	0.000614977	0.00722749
KCNK16	3.15326	0.000955209	0.0100969					MAFK	-1.44073	0.00405502	0.0284791
CASC16	3.15316	0.00869547	0.0493535					LMO7	-1.44351	9.70997e-05	0.00175111
LINC01858	3.15114	0.000136529	0.00224986					COL6A2	-1.44486	0.00542951	0.0352477
HIST1H3I	3.14032	5.34052e-09	8.43394e-07					SNED1	-1.44491	0.00245863	0.0200185
ADPRHL1	3.13638	8.42721e-09	1.2053e-06					SCN7A	-1.44526	0.00424503	0.0293691
LINC01132	3.13545	0.00045535	0.00570215					CXCL12	-1.44588	0.00827837	0.0476966
EMX1	3.13433	8.58714e-05	0.00159282					TMEM43	-1.44591	1.75688e-05	0.000479629
PCSK1N	3.13047	8.54932e-07	4.60711e-05					PLK2	-1.44696	0.00194002	0.016884
CYP2D6	3.12731	0.00680116	0.0416067					FADS3	-1.44893	7.43186e-07	4.17303e-05
LINC00618	3.12663	0.00717777	0.0432396					MYD88	-1.45145	0.000156233	0.00250394
CELF3	3.12358	3.60281e-07	2.33423e-05					FYCO1	-1.45167	1.91212e-05	0.000510003
PSD2	3.11975	0.00204989	0.017493					CCDC69	-1.45224	0.000341004	0.00454899
GRHL3	3.11893	0.00231327	0.0191156					PREX1	-1.45422	8.37697e-05	0.00155893
CDH4	3.11011	0.000336317	0.00450423					MAML2	-1.45754	8.06668e-05	0.00151613
HOXB9	3.09444	0.00160598	0.0146909					RNF122	-1.45773	0.000133364	0.00221214
ATP4A	3.09337	0.00249446	0.020274					MAN1A1	-1.45878	0.00331689	0.024692
PPP1R27	3.08193	0.000268244	0.00381736					TNKS1BP1	-1.46039	2.39862e-06	0.00010064
RNU5E-1	3.07734	1.58757e-05	0.000443197					NES	-1.46044	0.00090732	0.00972563
PCDHB8	3.07362	2.83842e-05	0.000684501					GABARAPL1	-1.46089	0.00113374	0.011469
LRTM2	3.06829	0.000531088	0.00645509					TGFB1	-1.46327	0.000239756	0.00349058
HOXA9	3.0648	0.000754888	0.00850689					CHST3	-1.46477	4.35546e-05	0.000948732
TMEM132D-AS2	3.05581	0.00185038	0.0163035					CCBE1	-1.46513	0.000408202	0.00522393
DLL3	3.05476	2.90393e-06	0.000116265					SELENOM	-1.46598	0.0080736	0.046921
TUBB3	3.05054	1.38535e-11	9.00123e-09					GLIS3	-1.46694	0.00403621	0.0284084
HOXC6	3.04956	0.0014667	0.0137317					SNX25	-1.4674	0.000392173	0.00506089
CASKIN1	3.04718	0.00306939	0.0234153					ARAP2	-1.47062	0.00388907	0.0276832
C2CD4C	3.04511	3.71675e-06	0.000137884					CRTAP	-1.47332	0.000369517	0.00482387
KCNT1	3.04175	0.000361812	0.00475331					ERRFI1	-1.47508	0.00184269	0.0162653
CCDC178	3.04017	0.000792124	0.00878288					CTSZ	-1.47556	0.00189091	0.0165326
CCDC89	3.034	0.00688714	0.0419894					LAMB1	-1.4759	1.1539e-05	0.000344369
HGFAC	3.03056	8.44822e-06	0.000269077					SH3BP5	-1.47744	6.85099e-06	0.000227669
RGS8	3.02804	7.77021e-05	0.00147409					ABI3BP	-1.48314	0.000296735	0.00411467
MIR4782	3.02768	0.0082624	0.0476408					CCM2L	-1.48368	0.00390718	0.027758
LINC01460	3.02701	1.4351e-06	6.90406e-05					KRT19	-1.48487	0.00170587	0.0153654
LOC641367	3.02309	0.00876912	0.0496189					ST6GALNAC6	-1.4853	7.34777e-07	4.16697e-05
ZFP69B	3.01674	2.36471e-07	1.67006e-05					SPSB1	-1.48654	0.000705675	0.00808859
ZNF98	3.01518	0.00303092	0.0232118					NAMPT	-1.48692	0.000618891	0.00726597
VPS37D	3.01496	0.000507804	0.00622868					SORBS1	-1.48785	7.06372e-06	0.000232469
OR13A1	3.01043	0.00858266	0.0489537					CLIP4	-1.48966	0.00203465	0.0173947
DCLK3	3.00867	0.000681208	0.00785963					APOL3	-1.49035	0.00437571	0.0300901
DACT3-AS1	3.00581	0.000151727	0.00245233					GRN	-1.49443	2.12713e-05	0.000545971
MTNR1B	3.00474	0.00528063	0.0344582					GRASP	-1.49546	0.000911638	0.00975602
HOXD9	3.00364	1.02721e-05	0.000315672					ZCCHC24	-1.49597	0.00330541	0.0246534
RHCG	2.99475	0.000882684	0.00952166					ITGB2	-1.49612	0.00416922	0.0290294
FOXE3	2.99404	0.000864217	0.00935865					PRKG1	-1.49614	0.00826501	0.0476437
RUNDC3A	2.98972	4.70176e-09	7.9202e-07					CD40	-1.49934	0.00111356	0.0113051
UBE2T	2.98797	3.68373e-08	3.89636e-06					PLLP	-1.50004	0.000131024	0.00219251
HIST1H4A	2.9847	2.59686e-06	0.000106791					ELMO1	-1.50164	0.000131754	0.00219663
COL22A1	2.98346	2.2353e-05	0.000569237					LRCH1	-1.5029	0.000302401	0.00417034
OTOF	2.98259	0.000425908	0.00540188					MAPKAPK3	-1.50383	0.00392925	0.0278817
CCDC140	2.97854	0.005065	0.033503					PRICKLE4	-1.50453	0.00134213	0.0128692
TTC3-AS1	2.97767	6.16537e-05	0.00124628					CYBRD1	-1.5057	3.28623e-05	0.000758703
TAF1L	2.97363	2.09236e-05	0.000540095					IL7R	-1.5069	2.26213e-05	0.000574141
LOC100129027	2.97285	1.34169e-05	0.000387692					UNC13B	-1.50769	8.65079e-05	0.00160202
KIRREL2	2.97176	0.000780469	0.0086918					SAT1	-1.50809	0.00176735	0.0157551
PTPRH	2.96883	1.20572e-06	6.06623e-05					DDR2	-1.51066	0.000956948	0.0101077
EYA1	2.96706	2.63907e-05	0.000647608					PDLIM3	-1.5119	0.00208742	0.0177482
TFAP2B	2.96434	0.00177464	0.0157993					MT2A	-1.51245	0.00285627	0.0223138
CDH22	2.95935	5.12945e-05	0.00108814					ESYT3	-1.51463	0.000175826	0.00275756
HPDL	2.95502	0.000476584	0.00591277					ADAMTS15	-1.51505	0.0018088	0.0160366
RAB3C	2.95246	6.11281e-06	0.000209138					PPP3CC	-1.5159	0.000741678	0.00839804
NLGN1-AS1	2.952	7.24546e-05	0.00139516					FOXO3	-1.51745	1.09303e-09	2.46105e-07
MAFA	2.94645	0.00666503	0.0409869					ELP5	-1.51792	9.4757e-06	0.000295998
HES6	2.94298	1.19912e-07	9.84287e-06					DIAPH2	-1.5185	0.00245813	0.0200185
HRH3	2.94249	0.00035973	0.00474052					LTBP1	-1.52258	0.003172	0.0239888
INA	2.93837	3.00867e-07	2.01829e-05					BTG2	-1.52354	2.35975e-05	0.000593681
TCEB3C	2.93311	0.00321481	0.0241942					PTGS1	-1.5236	0.0085105	0.0486691
KEL	2.93311	4.85804e-05	0.00104298					PHLDB2	-1.52421	3.14246e-05	0.00073597
BTBD17	2.93287	0.00188607	0.0165156					ALOX5	-1.52464	0.00155236	0.0143156
GNGT1	2.92526	0.000671076	0.00776243					CFH	-1.52482	0.0019528	0.0169381
C16orf59	2.92197	2.37375e-06	9.9781e-05					GUCY1A3	-1.52504	0.00123302	0.0122073
SAPCD2	2.92166	6.64612e-11	2.69892e-08					SLC19A2	-1.52782	0.000186174	0.00286947
SH3GL2	2.91836	2.43897e-06	0.00010177					MCL1	-1.52818	0.000436055	0.00549077
TCERG1L	2.91618	3.6731e-06	0.00013671					ID1	-1.52823	0.00359975	0.0261875
RHBDL1	2.91527	4.58131e-05	0.00099128					ITGAX	-1.53146	0.0011424	0.0115255
SPTBN4	2.91093	3.53178e-07	2.30133e-05					C1R	-1.53213	0.00196813	0.0170309
PAFAH1B3	2.90636	9.02188e-11	3.25661e-08					EFNB1	-1.53502	0.000248874	0.00360486
RBFOX3	2.90561	9.99283e-05	0.00178373					PAG1	-1.53555	0.000907514	0.00972563
CILP2	2.89747	0.00268817	0.0213822					KLF10	-1.53647	2.79457e-06	0.000112281
CTXN1	2.89333	4.83855e-05	0.00104001					SLC40A1	-1.53824	0.000788118	0.00874273
C3orf67-AS1	2.89018	0.000112101	0.0019401					CYP27A1	-1.54092	0.00299476	0.0230626
TMEM132E	2.88692	0.00566386	0.0363312					ITGB4	-1.54145	0.00516602	0.0339539
CNGA3	2.87252	0.000833107	0.00911288					CCL5	-1.54157	0.00151541	0.0141006
HFE2	2.87206	0.00474569	0.0319644					IFFO1	-1.54201	0.00195571	0.0169557
SHD	2.87197	0.00100515	0.0104998					SLCO2B1	-1.54313	0.00139411	0.013257
STX1B	2.87148	6.70589e-07	3.88037e-05					GNLY	-1.54441	0.000620503	0.00728114
GRM4	2.87076	3.94885e-07	2.50141e-05					ITGAL	-1.54491	0.00095162	0.0100749
PAK5	2.8681	4.71409e-06	0.000168558					ITPKB	-1.54667	8.67901e-05	0.00160333
PCDHA8	2.86753	0.000273861	0.00387306					CHP1	-1.54779	2.02458e-06	8.95739e-05
PYY2	2.86609	0.0079779	0.0465432					TIPARP	-1.54988	6.84478e-05	0.00133693
KCNH6	2.86485	4.46559e-08	4.51342e-06					CD59	-1.55135	7.15368e-06	0.000234923
COX6B2	2.86421	9.81769e-07	5.12073e-05					MBNL1	-1.55309	6.37972e-07	3.7392e-05
LINC01623	2.86292	0.00684351	0.0417682					FGFR2	-1.5537	0.000958165	0.0101151
HIST1H2AB	2.86271	1.76442e-05	0.000481112					SLC10A3	-1.5545	0.00490946	0.0327312
DCX	2.85785	4.07907e-07	2.56959e-05					LBH	-1.55471	0.0002348	0.00342721
SLC29A4	2.85525	1.33886e-10	4.51498e-08					ACSL1	-1.55472	2.19065e-06	9.37432e-05
ADAT3	2.85512	0.00300586	0.0230933					UBL3	-1.55703	7.47538e-06	0.000242854
LINC01497	2.8485	0.00416133	0.0290106					PLEKHG1	-1.5592	0.000912241	0.00975789
IGFBPL1	2.84807	2.04965e-05	0.000534531					COL12A1	-1.55986	0.0012368	0.012234
LOC100129175	2.84266	0.000766975	0.00860898					FLI1	-1.56014	3.58667e-06	0.000134708
TERT	2.83987	0.00155174	0.0143156					CSRP1	-1.56143	1.38755e-07	1.11288e-05
DDN	2.83799	0.00473731	0.0319582					F2R	-1.56157	0.000197066	0.00300568
E2F2	2.83662	7.34026e-13	8.78552e-10					BAG3	-1.56352	0.000258513	0.00371608
MYCL	2.83525	9.4703e-05	0.00172291					PKDCC	-1.56353	0.00719062	0.0432465
CCER2	2.8344	0.00604018	0.0379804					NR2F2-AS1	-1.56633	0.00819382	0.0473872
LOC100507564	2.83407	0.00216445	0.0181802					MRC2	-1.56687	0.00154603	0.0142975
NPC1L1	2.8338	0.000138977	0.00227745					FMOD	-1.57071	0.00468196	0.0316506
CRIP3	2.82928	5.40984e-05	0.00112971					SHANK3	-1.57151	0.000501756	0.00617114
LINGO4	2.82377	0.00272127	0.021525					RARA	-1.57195	0.000176518	0.0027665
GRIN2D	2.82253	0.00020095	0.00305468					SELENOP	-1.57365	0.00162351	0.0148155
LHX2	2.82211	4.21397e-07	2.63269e-05					FOSL2	-1.57416	0.000205495	0.00310716
TMOD4	2.81855	0.00869311	0.0493535					CD109	-1.57428	0.000455012	0.00570106
PCDHA13	2.81854	3.98229e-05	0.000884387					TSPAN18	-1.57476	0.000848051	0.0092187
ZIC2	2.81529	0.000111919	0.00193843					CAPN13	-1.57526	0.00837324	0.0480727
LOC105369486	2.80893	0.0051702	0.0339617					PPFIBP1	-1.57527	0.000122395	0.00208027
SPHKAP	2.80638	0.00716779	0.0432139					REL	-1.5754	1.89801e-05	0.000508395
DNER	2.80609	5.64727e-06	0.000196068					WASHC2A	-1.57819	0.000141927	0.00231865
FAM83A	2.80501	2.28458e-05	0.000577263					ZFP36L2	-1.58024	0.000448597	0.00563461
SIX3	2.8044	1.34516e-06	6.57855e-05					IGFBP7	-1.58093	0.00240075	0.0197095
OR4F13P	2.79738	3.45541e-06	0.000131845					NBPF14	-1.58272	0.00324701	0.0243617
CABP7	2.79647	3.42154e-05	0.000784053					NFKB2	-1.58419	0.000226435	0.00333076
LOC100507384	2.79406	0.00149274	0.0139239					SPRY2	-1.58442	0.00185626	0.0163238
CNTNAP5	2.79251	9.86005e-06	0.000304657					DLL4	-1.5852	0.000841802	0.0091771
CSMD2	2.79235	7.08236e-08	6.38592e-06					KCNMB4	-1.5855	0.000498197	0.00613732
MYO18B	2.79168	0.00225571	0.0187489					ACP5	-1.58578	0.000262475	0.00376114
TUNAR	2.79001	1.28949e-06	6.4027e-05					SLC15A3	-1.58616	0.00164074	0.0149308
PKMYT1	2.78813	2.61159e-09	4.99077e-07					CRYAB	-1.58621	0.00109403	0.0111838
HIST1H3C	2.78661	1.67168e-05	0.000462477					PSTPIP1	-1.58748	0.000393052	0.00506711
ATP2B3	2.78614	0.000461602	0.00576774					HAS2	-1.58831	0.00631142	0.0392904
MANEAL	2.78428	1.53479e-11	9.6952e-09					TTC21A	-1.58932	0.0019709	0.0170383
INSM1	2.7833	6.47076e-07	3.78282e-05					TRIP10	-1.59337	0.00019254	0.00294258
STUM	2.77977	0.000435509	0.00548693					CTSS	-1.59348	0.000851798	0.0092506
FAM95C	2.77874	1.83648e-08	2.25748e-06					SPARC	-1.59391	0.00121086	0.0120561
BRWD1-AS1	2.77766	0.000142511	0.00232652					CST3	-1.59612	1.53894e-05	0.000432596
E2F7	2.77458	6.46884e-09	9.80719e-07					RRN3P2	-1.59706	0.00327138	0.0244799
UCHL1	2.77396	9.41893e-09	1.30607e-06					MYL12A	-1.59726	1.56142e-05	0.000437833
RHOXF2B	2.77287	0.000849248	0.00922731					RASGRP4	-1.59947	0.000686211	0.00789529
GP1BB	2.75839	0.00721123	0.0432921					B4GALT1	-1.60119	6.08541e-05	0.00123231
TEX30	2.75267	2.54007e-05	0.000627186					SYNPO2	-1.60377	0.00339226	0.025071
ESPNP	2.75169	6.23109e-06	0.000212446					NLRP3	-1.60443	0.0023816	0.0196019
SALL3	2.74897	0.00340553	0.0251445					CD302	-1.60448	0.00163629	0.0148976
BVES-AS1	2.74651	0.00269183	0.0213941					ARHGAP26	-1.60469	4.50802e-06	0.00016221
HCG2040054	2.74289	0.00171313	0.0153986					MMRN2	-1.60471	5.67383e-05	0.00117299
GRM8	2.73899	2.70224e-06	0.000109735					CRACR2B	-1.60614	0.00383946	0.0274397
LINC00484	2.73855	0.00236467	0.0194837					PTPRE	-1.60711	0.00121806	0.0121066
RRM2	2.73557	2.14245e-11	1.28214e-08					LAPTM5	-1.60763	0.000997263	0.0104366
HPX	2.7282	0.000369307	0.00482387					FOSL1	-1.60817	0.00356823	0.0260081
DUSP26	2.72768	6.32884e-05	0.00126694					VDR	-1.60894	0.00362144	0.0263031
PRR36	2.72368	3.78695e-08	3.98699e-06					TCF21	-1.60909	0.00110506	0.0112647
SIX1	2.72358	1.46396e-07	1.15597e-05					TRANK1	-1.61455	7.02569e-05	0.00136207
IL31RA	2.72348	0.00252368	0.0204384					NCF2	-1.61547	0.00780474	0.0458387
MSX1	2.72326	2.43164e-05	0.000607003					NPNT	-1.61658	6.08092e-05	0.00123231
CNPY1	2.72202	0.000149962	0.00242959					MKNK2	-1.61976	1.03869e-07	8.74846e-06
ASXL3	2.72199	3.61664e-09	6.47607e-07					ADPRH	-1.62111	0.00268347	0.0213528
GPR6	2.72076	0.00228304	0.0189107					COL4A1	-1.62162	0.000183045	0.00283751
AKR7A3	2.72011	0.000108173	0.00189519					TPPP3	-1.62218	0.00026438	0.0037813
CLSTN2-AS1	2.71256	0.00133183	0.0128205					DYSF	-1.62361	0.00528734	0.0344822
MIR663B	2.71199	0.000269083	0.00382451					ATF7IP2	-1.62539	0.000365321	0.00479109
HOXB2	2.71174	3.38569e-05	0.000778502					IKZF1	-1.62715	0.000663355	0.0076858
TMEM63C	2.70743	2.23878e-07	1.60101e-05					STXBP6	-1.62799	0.00331709	0.024692
KCNMB2	2.70682	1.27906e-06	6.3648e-05					GLIPR2	-1.62893	0.000209325	0.00314682
HOXB8	2.70206	0.00161444	0.0147505					MPZL2	-1.63344	0.000582883	0.00694725
ITGB3BP	2.70105	5.1444e-08	5.06445e-06					HPCAL1	-1.63497	8.39707e-07	4.54661e-05
PACSIN1	2.70094	0.000112887	0.00194629					B2M	-1.63648	0.00219778	0.0183681
KLHL14	2.69571	5.53892e-06	0.000193191					TLR2	-1.63834	0.000853858	0.00925969
MEG9	2.69538	0.000936993	0.00996236					MGLL	-1.6384	1.10687e-05	0.000333396
LINC01305	2.69413	0.00105383	0.0108834					SYNGR2	-1.63981	1.13036e-05	0.000338676
XDH	2.67895	6.87017e-06	0.000227747					CITED2	-1.64023	4.99301e-05	0.00106416
HMSD	2.67851	9.19149e-05	0.00168026					MYO1G	-1.64081	0.000387554	0.00500759
LOC105377623	2.67328	0.00129561	0.0125805					AMOTL2	-1.64123	0.000125311	0.00211576
MEX3B	2.67283	3.20185e-09	5.9683e-07					PLPP1	-1.64294	0.000461956	0.005769
SNX31	2.67214	0.00691303	0.0421134					FRMD4B	-1.64323	1.22794e-05	0.000361716
TMEM198	2.66924	8.84299e-07	4.69856e-05					INPP5D	-1.64442	0.000158538	0.00253004
LINC00974	2.66795	0.00513365	0.0337852					LAPTM4A	-1.64451	3.90909e-05	0.000869829
2020-09-03	2.66649	2.97925e-10	8.36434e-08					CYSTM1	-1.64631	2.08169e-06	9.0343e-05
CYP51A1-AS1	2.65725	0.003198	0.0241425					ATP6V0E1	-1.647	0.000189507	0.0029074
SNORA71C	2.65545	0.00725382	0.0434904					EOGT	-1.64732	9.04051e-05	0.00165932
PSG4	2.65452	0.00165934	0.0150519					PLEKHH2	-1.64762	4.34694e-06	0.00015741
STARD6	2.65104	0.00375373	0.0269881					ARAP3	-1.65141	5.14548e-05	0.00109023
UBE2QL1	2.64762	8.63214e-05	0.00159987					S100A11	-1.65223	0.00109983	0.0112309
LOC101927523	2.64141	0.00516804	0.0339574					LCP1	-1.65434	0.000434145	0.00547582
CBLN1	2.63239	0.00118523	0.0118617					PLS3	-1.6544	0.00243395	0.0198674
BOLA1	2.63169	0.000315079	0.00429054					EPB41L2	-1.65517	8.27632e-05	0.00154525
CNTF	2.62908	0.00027691	0.00391375					YBX3	-1.6554	0.00530355	0.0345681
HOXD11	2.62806	0.00369232	0.02668					EHD4	-1.65556	1.2779e-07	1.03788e-05
GRIN3A	2.62709	2.90289e-05	0.000695554					PTAFR	-1.6558	0.000285363	0.00400317
LOC643201	2.62351	3.63147e-06	0.000136006					PTPN21	-1.65786	0.000229574	0.00336388
NRSN1	2.6176	9.8587e-06	0.000304657					ERF	-1.65889	0.000107921	0.00189369
NPM2	2.61273	1.0756e-05	0.000327446					LOC100506314	-1.65929	0.000179239	0.00279374
FAM167A-AS1	2.60733	2.9641e-05	0.000705089					EDEM1	-1.65993	4.06879e-07	2.56959e-05
KIF5A	2.60454	1.3066e-06	6.46466e-05					TSPAN13	-1.66161	9.91535e-05	0.00177268
PRC1-AS1	2.60398	8.54274e-06	0.000271707					MYOF	-1.66166	0.000856032	0.00927885
BIK	2.60247	0.00137382	0.0131435					SEMA3B	-1.66255	2.79912e-05	0.000679347
CHST8	2.60169	0.00800363	0.0466335					DPEP2	-1.66328	0.00759584	0.0449719
LOC105274304	2.60096	0.0066098	0.0407023					CXorf36	-1.66512	6.8578e-06	0.000227669
SOX21-AS1	2.60049	0.00127901	0.0124832					NPR3	-1.66577	0.00240983	0.0197698
HIST1H4L	2.5945	0.000173331	0.00272407					ARHGAP45	-1.66667	6.98896e-05	0.00135611
HIST1H3F	2.59349	3.21014e-06	0.000124789					ITIH5	-1.66927	0.000285932	0.00400393
CLSTN2	2.59007	4.34691e-07	2.69354e-05					CCDC17	-1.67022	0.0010315	0.0107111
RYR3	2.58481	0.000451409	0.00566529					TANC1	-1.67051	6.64174e-08	6.08477e-06
ADAM20	2.58377	0.000121184	0.00206275					DHCR24	-1.6724	2.04879e-06	8.98267e-05
CHRNA3	2.58192	8.40783e-05	0.00156339					LOC102724428	-1.67327	0.00108902	0.0111556
GRIK5	2.58118	2.05079e-06	8.98267e-05					LIPA	-1.67687	1.26539e-05	0.000369388
KLK14	2.57732	0.00263459	0.0210962					SLA	-1.67741	0.00347709	0.025532
CBSL	2.57702	0.000777533	0.00867329					CD44	-1.67858	0.00128947	0.0125423
LINGO1	2.57622	0.000101281	0.00180363					PDPN	-1.6801	0.00128233	0.0124882
DLEU7	2.57162	0.0012055	0.0120186					ZBTB4	-1.68101	1.78333e-07	1.34287e-05
SACS-AS1	2.56733	0.00288078	0.0224356					MYO1C	-1.68526	2.04329e-05	0.000533484
EEF1A2	2.56557	0.00245816	0.0200185					LAMC2	-1.68579	0.00127174	0.0124339
NAT8L	2.56453	9.61575e-05	0.00174102					CPED1	-1.68604	0.000115752	0.00198365
LINC00687	2.56387	0.00393995	0.0279297					EVI2B	-1.68795	0.000266569	0.00380066
CELF4	2.56358	3.72883e-09	6.59054e-07					FCER1G	-1.68875	0.00552379	0.0357068
LINC00700	2.55861	0.00194698	0.0168993					ACSL5	-1.68882	0.000131364	0.00219396
BRSK1	2.5567	1.66777e-09	3.4954e-07					SNTB1	-1.68907	0.00372869	0.0268847
APLP1	2.55506	6.08089e-08	5.64431e-06					TMEM173	-1.69153	1.05923e-05	0.000323763
FAM171A2	2.55464	9.61993e-06	0.000298862					GPSM3	-1.69165	0.00498938	0.033099
MYO3A	2.54956	5.83184e-08	5.52591e-06					CCND2	-1.69189	0.000156847	0.00251011
UNC5A	2.54916	0.000211531	0.00317101					DCN	-1.6926	0.00011152	0.00193298
LOC101929570	2.54696	4.40767e-05	0.000957354					CD82	-1.69789	1.35923e-05	0.000392261
LINC01315	2.54673	0.00125088	0.0123091					AKAP13	-1.70057	1.95809e-06	8.69707e-05
HIST1H2BJ	2.54414	5.27396e-06	0.000185946					APBB1IP	-1.70107	0.00592879	0.0374935
HEPACAM2	2.54359	0.00251125	0.020374					CELSR1	-1.70205	0.000938205	0.00996734
GPR1-AS	2.54174	0.000427246	0.00541258					ANGPTL1	-1.70437	0.000881967	0.00951913
HIST1H2AJ	2.54103	0.000222983	0.00329491					SMIM3	-1.70587	0.00305277	0.0233276
TMEM178B	2.54061	2.32768e-09	4.4859e-07					CRY2	-1.70597	5.68912e-09	8.8614e-07
CPLX2	2.5403	8.76433e-06	0.000276435					CALCRL	-1.70672	6.47934e-05	0.00128623
GRIK3	2.53922	6.38992e-05	0.00127468					RAB11FIP5	-1.71209	0.00189995	0.0165924
ST8SIA6-AS1	2.53613	0.000169541	0.00267004					SPON1	-1.71516	0.00415954	0.0290071
PLEKHG4B	2.53555	1.27921e-09	2.79716e-07					KIAA1217	-1.71554	5.05164e-05	0.0010751
ROPN1	2.53553	0.00404619	0.0284434					TMEM74B	-1.71597	0.00270052	0.0214154
CDC20	2.52616	1.16059e-06	5.89129e-05					ABLIM1	-1.71622	1.92638e-05	0.000511772
GRIN1	2.52525	0.00154305	0.0142818					DAPK2	-1.718	8.59007e-06	0.00027245
TRIM36	2.52183	4.13203e-09	7.06515e-07					KIAA0040	-1.72095	1.84037e-05	0.000496464
MYCN	2.51603	0.00634603	0.0394444					TRPV2	-1.72131	0.000334258	0.00448987
LOC101927164	2.51426	0.00555785	0.0358759					LGALS1	-1.72132	0.000637964	0.00741934
LINC00273	2.51331	0.00201022	0.0172768					PCDH1	-1.72154	1.20961e-05	0.000358175
WNK2	2.51226	3.89081e-10	1.05334e-07					SLC7A2	-1.72167	0.00488281	0.0326108
HIST1H2AG	2.5048	2.37058e-08	2.77884e-06					C1QC	-1.72421	0.000886783	0.00954845
ASIC2	2.50385	0.00643065	0.0398581					CD53	-1.7244	0.00326318	0.0244346
CAVIN4	2.5035	2.03937e-08	2.44491e-06					SERPINB1	-1.72495	1.14104e-06	5.80503e-05
SOX21	2.5031	0.00866177	0.0492685					SLC6A14	-1.72557	0.00131866	0.0127391
MIR10A	2.50198	2.81726e-05	0.000682086					S100A6	-1.72616	0.000417567	0.00532281
ZIC5	2.50167	7.70403e-05	0.00146591					IRAK3	-1.72667	4.07461e-05	0.000901369
MAPK8IP2	2.49933	5.35391e-11	2.29723e-08					TAGAP	-1.72809	0.00101297	0.0105632
LINC01144	2.49838	4.96058e-05	0.00105924					HECW2	-1.73124	7.93501e-05	0.00149751
GABRG3	2.49557	0.000579153	0.0069282					MS4A7	-1.73128	0.00032198	0.00436622
ZNF192P1	2.49431	0.0012254	0.0121583					PPP1R3C	-1.7324	0.0027522	0.0217017
CASQ2	2.49428	0.000283999	0.00399408					MAP3K6	-1.73306	8.067e-05	0.00151613
FDX1L	2.49248	0.00502348	0.0333058					GIMAP4	-1.73355	0.00440468	0.0302345
ANKRD7	2.49238	0.000694976	0.00797399					KRT7-AS	-1.73457	0.00487013	0.0325655
LINC00535	2.49148	0.000281131	0.00396329					PARM1	-1.73626	4.88329e-05	0.00104666
LINC00554	2.48739	0.00258593	0.0208313					PRSS8	-1.73673	2.06617e-05	0.000535878
CIB2	2.48494	0.000176654	0.00276673					TGFBR3	-1.73768	3.79766e-05	0.000852544
SLC12A3	2.48492	0.00803216	0.0467518					ANXA2	-1.73835	3.29656e-06	0.000127063
LINC01502	2.48369	0.00105887	0.0109255					NFATC1	-1.73905	0.00330842	0.0246599
HCN4	2.48053	0.000134802	0.00222948					ADAMTS9-AS1	-1.74189	0.00364492	0.0264062
PCDHA1	2.47923	0.00629326	0.0392096					FERMT2	-1.74411	4.44921e-07	2.71988e-05
ZNF214	2.47871	0.00157446	0.0144783					SPOCK2	-1.74501	0.000458772	0.00574151
SOX1	2.47606	0.00122831	0.0121713					RPS6KA2	-1.7454	2.09646e-06	9.04662e-05
PCAT6	2.47546	0.00292014	0.0226826					ARID5B	-1.74681	0.000149791	0.00242959
HIST1H3A	2.4739	0.000467428	0.00582134					CELF2	-1.74688	3.86807e-05	0.00086239
TTC23L	2.47332	0.00114806	0.0115625					PLSCR4	-1.7491	9.78358e-06	0.000303118
ERI3-IT1	2.46591	5.41835e-05	0.00113045					ELL2	-1.74993	0.00728543	0.0436454
C21orf58	2.46549	4.7619e-10	1.25919e-07					PRR16	-1.75016	0.00709528	0.0428676
HIST1H2BC	2.46234	3.11038e-06	0.000122098					MOB3C	-1.75044	1.71587e-05	0.000471834
KLKP1	2.46211	0.0057999	0.0369062					RAPGEF3	-1.75216	0.000764785	0.00858863
SYN1	2.46079	4.43353e-08	4.50102e-06					SOCS2	-1.75291	0.000105029	0.00185584
NDUFA4L2	2.45904	3.86124e-08	4.04647e-06					AK1	-1.75589	1.90579e-05	0.000509877
LINC01968	2.45515	0.00872409	0.0494503					TAGLN	-1.75635	0.000273367	0.00386848
STMN1	2.45456	1.39474e-06	6.77731e-05					CST7	-1.75729	0.0088334	0.0498339
TMEM151A	2.45261	0.00207637	0.0176844					LRP10	-1.75763	5.31021e-08	5.17747e-06
SIX4	2.45252	4.95756e-09	8.16956e-07					ADAMTSL4-AS1	-1.76618	3.76647e-05	0.000848053
SOX11	2.45233	1.44579e-06	6.93643e-05					GVINP1	-1.76699	0.000414101	0.00528159
CDKN2A	2.44838	4.5553e-12	3.83675e-09					COL18A1-AS1	-1.76764	0.00518571	0.0340439
SLC1A2	2.44809	0.000167627	0.00264355					TAX1BP3	-1.76861	0.00110475	0.0112647
BTBD11	2.44769	1.8968e-05	0.000508395					SHE	-1.76867	0.000565909	0.00679838
LCT	2.44367	0.00273989	0.0216197					RASSF4	-1.77063	2.11065e-05	0.000542966
SLCO5A1	2.44247	4.8268e-09	8.01214e-07					ARHGDIB	-1.77273	0.000109329	0.00190528
ADGRD2	2.4416	3.97837e-06	0.000144987					ANPEP	-1.77342	0.00718933	0.0432465
TMEFF1	2.43784	0.00730051	0.0436897					ITGAV	-1.77359	3.16135e-05	0.000738872
ST8SIA2	2.43656	0.000222068	0.00328352					TRIM21	-1.77639	0.000270761	0.00384571
APITD1-CORT	2.43275	0.00185147	0.0163068					TNFSF12	-1.77747	0.00466556	0.0315678
TRPM5	2.43267	0.00474287	0.0319644					ABI3	-1.77764	0.000595025	0.00705131
NAT16	2.43059	8.03499e-05	0.00151387					FOXO1	-1.7782	0.00242129	0.0198066
CTAGE7P	2.43005	0.00122523	0.0121583					PDGFRB	-1.77866	1.16663e-05	0.000347255
CENPW	2.42758	0.00186405	0.0163732					SERTAD3	-1.77911	0.000221104	0.00327565
HIST2H2AA3	2.42468	0.00225268	0.0187374					NID1	-1.78109	0.000105999	0.00186863
TMEM132D	2.41638	0.000159382	0.00253995					COL4A2	-1.7815	8.82174e-06	0.00027786
NOVA1	2.41589	1.49351e-08	1.92977e-06					IFI27	-1.78237	0.000133159	0.00221179
STIL	2.41444	1.36368e-12	1.47674e-09					TMEM55A	-1.78307	0.00733197	0.0438203
MAPK8IP1	2.41392	3.1326e-06	0.000122403					VCL	-1.78448	2.94777e-05	0.00070194
CDC6	2.41388	2.71514e-07	1.87106e-05					RPS6KA2-IT1	-1.7854	0.00504073	0.0334105
MIR200CHG	2.41316	0.00387327	0.0276206					UTRN	-1.78661	6.1772e-05	0.00124756
KSR2	2.4126	6.6892e-08	6.08477e-06					RFLNB	-1.78662	1.42546e-05	0.000407241
ERICH3-AS1	2.41219	0.000407575	0.00521885					BHLHE40	-1.78675	0.000299194	0.00413679
ADCYAP1	2.41206	0.000112235	0.00194032					PALMD	-1.78847	0.000414093	0.00528159
GNG4	2.41101	2.51534e-08	2.88188e-06					RGL1	-1.79034	4.38743e-06	0.000158624
CCDC74B	2.40722	8.15093e-06	0.000261071					RARA-AS1	-1.79545	0.00870767	0.0493942
DTX1	2.40708	5.68349e-06	0.000196725					TYROBP	-1.79553	0.00362426	0.0263047
TMEM186	2.39683	3.86577e-07	2.46251e-05					C1orf198	-1.79727	1.72601e-10	5.45154e-08
TFF3	2.39677	0.00157797	0.014498					ADARB1	-1.79885	9.98361e-06	0.000307222
HCN2	2.3949	0.00133138	0.0128205					MID2	-1.79991	0.00874231	0.0495412
SLC25A10	2.39476	1.09326e-05	0.000331051					TTN	-1.80027	0.000342237	0.00456203
HS6ST3	2.39181	0.00713117	0.0430502					SHC3	-1.80151	0.00718095	0.0432465
ATP6V0E2	2.39123	2.16974e-07	1.57642e-05					SIGLEC1	-1.80208	0.000368068	0.00481879
RELN	2.39075	1.72932e-05	0.000473831					RHOBTB2	-1.80527	6.3424e-10	1.55089e-07
SNORA37	2.38914	7.61173e-05	0.00145095					SCARF1	-1.80563	0.000496733	0.0061226
C19orf57	2.38873	3.25571e-06	0.000125701					ADCY4	-1.8057	2.9182e-05	0.000697089
SYNGR3	2.38053	0.00135673	0.0129909					ADAMTS9-AS2	-1.80918	8.06173e-05	0.00151613
ATCAY	2.38038	2.87154e-07	1.9435e-05					ADGRL2	-1.81504	4.08033e-08	4.21776e-06
WDR34	2.37995	7.75131e-07	4.28887e-05					NFKBIZ	-1.81568	0.000505905	0.00621161
PEX5L-AS2	2.37574	0.00792402	0.0463121					KCNE3	-1.81597	6.65404e-05	0.00130673
NPAS4	2.37537	0.00658689	0.0405942					DENND3	-1.81653	4.24736e-12	3.71497e-09
LRRC39	2.37132	0.000472698	0.00587733					RASGRP2	-1.82018	0.00262469	0.0210614
LOC105371050	2.37036	0.00793836	0.0463839					VEPH1	-1.82108	0.00255471	0.0206456
XKR7	2.36905	1.39612e-07	1.114e-05					DLEC1	-1.82164	0.0068069	0.0416069
BHLHB9	2.36877	6.51481e-07	3.7988e-05					NKD1	-1.82168	0.000729446	0.0082977
DNASE1L2	2.36602	0.00462186	0.0313842					P2RY1	-1.82394	0.00242311	0.0198144
ESPN	2.36499	1.84862e-05	0.000498098					S100A16	-1.82441	0.00861405	0.0490835
OGDHL	2.3645	3.13762e-05	0.00073597					SNX33	-1.82544	3.11406e-06	0.000122098
NEK2	2.36267	3.82254e-10	1.04733e-07					CCR1	-1.82773	0.00697223	0.0423352
CHRDL2	2.36229	0.00864903	0.0492458					LEPR	-1.82827	9.44885e-05	0.00172039
GRP	2.35475	0.00291866	0.0226826					CEBPD	-1.83031	0.00291284	0.0226465
TNNT1	2.35445	0.00017792	0.00277982					DPP4	-1.83262	0.00571006	0.0365267
HIST1H2BL	2.35321	0.00013044	0.00218596					MMP2	-1.83419	0.00302868	0.0232113
FAM19A5	2.35171	0.000285746	0.00400379					CD81	-1.83446	3.25268e-07	2.15027e-05
LOC105377348	2.35134	0.00253756	0.0205142					CCND3	-1.83538	2.83588e-07	1.9345e-05
LINC01977	2.35027	7.93811e-06	0.000255333					DUSP5	-1.83582	0.000840947	0.00917339
PPM1E	2.35013	6.90494e-10	1.6529e-07					CAPN3	-1.83794	0.000249604	0.00361198
FRMD5	2.35008	7.65905e-09	1.1165e-06					PDE4A	-1.83826	0.00303758	0.0232428
LINC00972	2.3497	0.00172552	0.0154854					CEBPB	-1.84073	0.000135503	0.00223619
RAET1G	2.3485	0.00577305	0.0368157					TNFRSF10B	-1.84213	7.51231e-05	0.00143561
KIF5C	2.33779	3.84639e-07	2.45704e-05					LAMA3	-1.84393	2.0666e-05	0.000535878
MIR3648-1	2.3352	0.00265224	0.0211778					TINAGL1	-1.84403	1.8357e-05	0.000496221
MIR3648-2	2.33508	0.00265353	0.0211808					ANKS1A	-1.84461	3.39317e-11	1.67748e-08
ADCY1	2.33323	2.03173e-07	1.505e-05					KRT7	-1.84613	0.00119834	0.0119577
MRAP2	2.33099	0.000123339	0.0020918					DKK3	-1.84631	0.000103292	0.00183226
FBXW9	2.33006	4.65414e-05	0.00100417					CTSO	-1.84663	0.000835178	0.00912237
B4GALNT4	2.32372	5.5308e-05	0.00114864					CD68	-1.85805	0.000260439	0.00373669
PAX1	2.32074	0.00333473	0.0247908					ACOXL-AS1	-1.85866	0.00520956	0.0341481
CDH2	2.3167	2.00954e-05	0.000526486					POLR3H	-1.86084	7.40361e-11	2.87293e-08
DLX1	2.31667	0.0057987	0.0369062					PDGFRA	-1.86564	2.49463e-05	0.000619328
NRK	2.31542	0.00222458	0.0185444					LDLR	-1.86645	3.00358e-11	1.62355e-08
NOL4	2.31364	3.97241e-06	0.000144987					HBEGF	-1.86725	0.00109341	0.0111838
LOC100506885	2.31348	9.98503e-05	0.00178373					MFSD2A	-1.87101	0.00172987	0.0155122
RAD54L	2.31246	4.80357e-07	2.91301e-05					ARRB1	-1.87273	7.24996e-06	0.000237225
PROKR1	2.31198	0.00860939	0.0490815					LRP2	-1.87433	0.000521203	0.00636214
DDC-AS1	2.30556	0.00235304	0.0194019					TNFRSF11B	-1.88137	0.00252946	0.0204634
UBE2C	2.30437	2.59392e-06	0.000106791					TNS2	-1.8824	2.21419e-07	1.59344e-05
DEPDC1	2.30282	2.63993e-06	0.000107864					MLPH	-1.88245	5.90242e-05	0.00120571
BFSP2-AS1	2.30008	0.000931901	0.00994374					PHACTR2	-1.88247	1.33706e-05	0.000386846
NLGN1	2.30005	0.000158271	0.00252755					ZC3H12A	-1.88266	0.0022117	0.0184642
NEUROD1	2.29728	0.00256814	0.02071					RXRA	-1.88403	1.8743e-05	0.000503824
PRORY	2.29661	0.000107617	0.00188982					USP44	-1.89171	0.00435009	0.0299683
LDHC	2.29203	4.45567e-05	0.000966855					VIM	-1.89186	0.000223639	0.00330213
C5orf66-AS2	2.29068	0.00123995	0.0122479					RIN3	-1.8927	2.07866e-05	0.000538034
LINC01134	2.28789	2.72066e-05	0.000665991					WFS1	-1.89364	9.47398e-06	0.000295998
LOC100506071	2.2817	0.000228196	0.00334646					NCKAP5	-1.90092	9.10856e-05	0.00166778
OPRK1	2.27985	0.000518265	0.00632968					BLVRB	-1.9036	0.000286728	0.00400834
ITGB1BP2	2.27823	0.000640627	0.0074443					FAT4	-1.90369	0.00016836	0.00265327
HIST1H2BO	2.2773	1.82711e-05	0.000494648					GSAP	-1.90459	1.15082e-05	0.000343901
KCNB2	2.27629	4.8679e-07	2.93637e-05					LONRF3	-1.9047	0.00459048	0.0312178
LOC101928389	2.27524	0.000392346	0.00506089					CD99	-1.90767	0.000124281	0.00210446
CNIH2	2.27276	7.89459e-06	0.000254293					IFFO2	-1.90783	3.03653e-05	0.000718561
JAKMIP2	2.27188	3.69935e-05	0.000837918					KIF1C	-1.90828	7.81249e-07	4.30179e-05
TP73	2.27183	4.42371e-06	0.000159682					EFNA1	-1.90863	0.000407265	0.00521781
CKMT1B	2.26976	3.49498e-07	2.28389e-05					ADGRG6	-1.91004	0.00267584	0.0213139
LOC102723322	2.2688	0.00606568	0.038096					GIMAP7	-1.91026	0.00394667	0.0279686
ST18	2.26824	1.82956e-08	2.25748e-06					WWTR1	-1.91333	8.0954e-06	0.000259658
LOC283440	2.26605	0.0015481	0.0142975					EDNRA	-1.91685	0.00188501	0.0165127
CPNE4	2.26567	0.00301792	0.0231469					IL6R	-1.92363	3.85097e-05	0.000859421
LYPD1	2.26302	0.0012692	0.0124249					BCL3	-1.92439	0.00251633	0.0203969
ZNF488	2.26173	0.000179801	0.00280059					GUCY1A2	-1.9265	6.91749e-06	0.000228317
KIF18B	2.26054	2.75662e-07	1.8882e-05					KIAA1462	-1.93129	2.41655e-07	1.69613e-05
TFR2	2.25935	1.44724e-07	1.14675e-05					CD34	-1.93587	2.78685e-05	0.000677815
SKA3	2.2569	7.4668e-07	4.18233e-05					ITPR1	-1.9392	0.000154571	0.00248592
CCNF	2.25547	3.1514e-13	4.63624e-10					PXDC1	-1.93946	2.40883e-05	0.000601969
ASPDH	2.25489	0.00185243	0.016309					MGP	-1.93951	0.000154875	0.00248729
TAS2R14	2.25344	0.00244538	0.0199535					TBC1D2	-1.93975	3.88833e-05	0.000866059
CDK5R1	2.25327	8.57069e-07	4.60771e-05					MPP3	-1.94476	0.000921399	0.00984659
LINC01567	2.25231	1.25839e-05	0.0003683					EHD2	-1.9449	9.34186e-06	0.000292622
HPCA	2.24854	0.00285944	0.0223306					VAMP8	-1.94705	6.90752e-05	0.00134605
TTLL13P	2.24639	0.00320605	0.0241901					NKD2	-1.94885	0.00197524	0.0170665
HIST1H2AK	2.24636	0.00141799	0.0134081					LTBP2	-1.95291	1.96656e-05	0.000518101
NRXN3	2.24629	8.70208e-06	0.000274853					RNASE4	-1.95343	0.00129978	0.0126049
ATRNL1	2.24595	0.00128195	0.0124882					AFAP1L1	-1.95514	2.07684e-06	9.03327e-05
MYLK2	2.24388	0.00298359	0.0230311					SCARF2	-1.95527	0.00697365	0.0423352
PTPRN	2.24281	5.90205e-05	0.00120571					CASS4	-1.95759	1.24907e-05	0.000366862
TOX3	2.23764	7.09005e-05	0.00137221					IFITM3	-1.95843	6.13349e-05	0.00124094
KCNH3	2.23739	0.000184897	0.00285683					C7	-1.95844	0.00573717	0.0366486
TDH	2.23506	0.00822195	0.0474918					SPARCL1	-1.9612	0.000133706	0.00221618
SRCIN1	2.23271	2.95614e-07	1.99482e-05					TMEM110-MUSTN1	-1.96249	0.00555515	0.0358687
CNTN2	2.23116	0.000821667	0.00902247					SHROOM4	-1.9632	6.71277e-06	0.000224493
HNF4G	2.23086	0.0017648	0.0157447					TMEM2	-1.96394	5.03858e-09	8.18445e-07
PHYHIPL	2.2268	8.30035e-06	0.00026511					TM4SF1	-1.96435	0.000580349	0.00693188
PURG	2.22601	0.00653663	0.04035					SGK1	-1.96569	1.62559e-05	0.000451927
PLPP2	2.22599	9.17541e-07	4.81889e-05					CRTAC1	-1.96905	0.00127633	0.0124678
KCNJ11	2.22553	2.99268e-05	0.000710403					AXL	-1.96917	6.26658e-06	0.000213017
GAD1	2.22389	7.42837e-08	6.59877e-06					C1QA	-1.96941	0.000367962	0.00481879
ZSCAN4	2.22195	0.000995721	0.0104301					CRIM1	-1.973	0.000104567	0.00184916
ZNF711	2.21893	5.18013e-05	0.00109446					MUC21	-1.97621	0.00134288	0.0128692
LINC01979	2.21842	0.00799981	0.0466262					ARHGEF6	-1.97648	1.52712e-06	7.19392e-05
2020-03-04	2.21813	0.000114301	0.00196472					TSC22D3	-1.97725	6.44695e-05	0.00128156
SPP1	2.21639	0.00122931	0.0121759					IL1R1	-1.97751	0.00167697	0.0151623
SLC6A11	2.21562	0.00208926	0.0177482					BMP1	-1.98232	3.81176e-06	0.000140264
ZNF681	2.2152	3.38886e-06	0.000129741					HEYL	-1.98299	5.7796e-07	3.43169e-05
ARHGAP19-SLIT1	2.21458	0.00706849	0.0427516					SAMD4A	-1.98332	1.92421e-05	0.000511772
ARHGEF19	2.21401	1.32066e-06	6.5007e-05					AATK	-1.98394	0.00032543	0.00440384
HIST1H3B	2.20903	4.46215e-05	0.000967337					FLRT3	-1.98454	2.25852e-05	0.000573867
MCM2	2.20725	7.30394e-09	1.07856e-06					KCNS3	-1.98718	0.000987441	0.0103529
HIST2H4A	2.20624	0.000110601	0.00192144					MUC1	-1.98822	1.02688e-06	5.31941e-05
KCNH8	2.20614	2.7715e-06	0.00011188					FKBP5	-1.98876	1.71914e-05	0.000472161
RAB39B	2.20519	0.000117996	0.00201756					GPD1L	-1.99054	3.21154e-05	0.000747529
DBH	2.20491	0.000675529	0.007806					LAMB2	-1.99062	3.4664e-06	0.000132042
LOC148709	2.20422	4.93429e-05	0.00105461					PPP1R15A	-1.99316	6.94143e-09	1.0454e-06
CBX2	2.20237	3.13337e-07	2.08581e-05					CSPG4	-1.99992	5.36154e-07	3.21706e-05
DSCAM	2.20178	0.00036119	0.00475047					GATA2	-2.00104	0.00478416	0.0321598
GP5	2.20139	0.00564145	0.0362494					TMEM204	-2.00144	1.98908e-05	0.000522328
OVOL2	2.20118	3.70575e-06	0.0001377					EGFR	-2.00233	6.22135e-07	3.66528e-05
KBTBD12	2.20067	1.59733e-05	0.000445158					JUNB	-2.00302	0.00124089	0.0122479
CD24	2.1999	6.27011e-05	0.00126073					ABLIM3	-2.00398	2.38316e-05	0.000597524
IBA57-AS1	2.19735	0.00309343	0.0235442					TNFRSF1A	-2.00431	2.96774e-07	1.99673e-05
HIST1H2BB	2.19719	0.0010108	0.0105492					PTGER4	-2.00517	0.00375745	0.0269978
ZBED8	2.19533	6.84898e-05	0.00133693					ITGA8	-2.0053	0.0046305	0.0314072
B4GALT6	2.19481	1.99504e-05	0.00052329					C1QB	-2.0066	5.73717e-05	0.00118009
ASTN2-AS1	2.19308	0.000125321	0.00211576					PLK3	-2.00777	3.14048e-05	0.00073597
NCAPG	2.1929	1.7485e-06	7.93294e-05					PTPN13	-2.00914	6.03415e-05	0.0012253
ROPN1B	2.19275	0.000630669	0.00735606					LYVE1	-2.01007	0.0042336	0.0293229
C17orf53	2.19163	2.87867e-06	0.000115457					SPRY4-IT1	-2.01016	6.633e-05	0.00130598
E2F1	2.18803	2.47074e-07	1.72883e-05					FZD4	-2.01248	7.78971e-11	2.90403e-08
MAST1	2.18569	1.00536e-07	8.49924e-06					DUOX1	-2.01839	9.00513e-10	2.08965e-07
SLC18A1	2.1855	0.000105306	0.00185929					RBPMS	-2.02214	0.000896653	0.00962431
VWCE	2.18375	0.000305792	0.00420436					ABCA8	-2.03232	1.10588e-05	0.000333396
HABP2	2.18001	0.00200032	0.0172113					ITPRIP	-2.03236	7.97439e-07	4.35927e-05
C2CD6	2.17936	0.00789117	0.0461794					HEG1	-2.0351	1.78139e-06	8.00605e-05
GLS2	2.17915	0.000139105	0.00227745					CAT	-2.03637	1.66284e-08	2.07773e-06
AVPR2	2.17886	0.00504654	0.033418					CDC42EP2	-2.03858	8.66803e-05	0.0016026
MSI1	2.17859	1.49769e-07	1.16242e-05					SOD3	-2.04137	0.00245319	0.0200029
HIST1H2BM	2.17807	0.00542787	0.035247					TLR3	-2.04261	2.62159e-05	0.000645211
FAM71C	2.17779	0.00167736	0.0151623					IL15RA	-2.04292	0.00159322	0.0145859
HS3ST1	2.17467	2.93823e-06	0.00011702					FILIP1	-2.04454	1.2692e-05	0.000369562
NUSAP1	2.17237	2.93571e-06	0.00011702					RASSF2	-2.04467	1.07267e-07	9.00131e-06
SYT13	2.17206	0.000164379	0.00260679					CFD	-2.04527	0.000969473	0.0101956
LOC101929549	2.1696	0.000950819	0.0100736					KL	-2.04548	0.00390591	0.027758
CHRM4	2.16956	0.00261602	0.0210067					DOCK9	-2.04587	1.49318e-07	1.16242e-05
EFNB3	2.16898	0.000969751	0.0101956					SLC31A2	-2.04651	0.00281802	0.022121
CCNE2	2.16502	1.04532e-06	5.37821e-05					BAIAP2	-2.05123	9.23851e-09	1.28891e-06
PARS2	2.16053	0.000262897	0.00376359					RAB11FIP1	-2.05533	6.62463e-07	3.84313e-05
MGAT5B	2.15901	1.53437e-06	7.20932e-05					RAI2	-2.05534	0.000201978	0.00306646
RGS17	2.15791	1.89393e-06	8.42857e-05					ARHGEF15	-2.05795	0.000707155	0.00810147
FBXO5	2.15689	3.39315e-09	6.17309e-07					ALDH3B1	-2.05938	2.17923e-08	2.58113e-06
POLR2I	2.15603	3.72358e-05	0.000840059					PLEKHO2	-2.06333	8.82618e-07	4.69856e-05
RECQL4	2.15553	1.04036e-05	0.000318852					MMRN1	-2.06414	0.0081347	0.0471796
SH2D7	2.15406	0.00576052	0.0367771					IGFBP4	-2.06851	2.2525e-05	0.000572977
ARHGAP33	2.15232	2.03271e-06	8.9759e-05					GANC	-2.07005	5.13215e-09	8.27732e-07
CDCA4	2.15041	2.84169e-05	0.000684564					AKAP2	-2.07029	6.61681e-06	0.000221937
RGS20	2.14606	0.00237774	0.0195772					COL6A6	-2.07346	0.000303279	0.00417739
ADGRB2	2.14458	3.32509e-06	0.000127945					PREX2	-2.07593	0.000159668	0.00254272
MGAM2	2.14245	0.00818112	0.0473402					CNN2	-2.07682	5.85528e-07	3.46757e-05
KIF1A	2.14224	1.4687e-06	7.00633e-05					BCL6B	-2.07684	0.000485007	0.00600084
PFN2	2.14174	2.15207e-07	1.56859e-05					OSMR	-2.07712	8.80877e-05	0.00162334
ASPHD1	2.13895	5.35301e-05	0.00112055					FAM89A	-2.07771	0.00250338	0.0203319
SMC1B	2.13541	0.00834374	0.0479275					AASS	-2.07816	1.75374e-06	7.93294e-05
TNFRSF13C	2.13417	1.41745e-10	4.66925e-08					CSF1	-2.08529	7.15896e-06	0.000234923
APC2	2.13355	6.64477e-05	0.00130632					LMNA	-2.08792	1.48743e-07	1.16242e-05
RAC3	2.13079	0.000129759	0.00217615					IL32	-2.09268	1.64676e-06	7.61159e-05
MCM4	2.13045	4.12673e-12	3.71497e-09					AHR	-2.09302	3.0546e-05	0.000721335
TRIT1	2.12974	2.40476e-05	0.000601612					TIE1	-2.09387	6.20976e-05	0.00125303
ZNF367	2.12786	1.20238e-06	6.06284e-05					CD52	-2.09871	0.000482191	0.0059725
MAB21L1	2.12489	9.57721e-05	0.00173542					TMEM88	-2.10008	0.00702333	0.042546
MAD2L1	2.12279	4.953e-06	0.000176269					ITGA1	-2.10156	4.07473e-08	4.21776e-06
PDXP	2.12218	0.000218623	0.00324948					HYAL1	-2.10353	2.55158e-07	1.77992e-05
MARK1	2.11773	2.82179e-05	0.000682086					C1orf162	-2.10391	0.000132644	0.00220923
GNAO1	2.11197	3.81021e-06	0.000140264					PIEZO1	-2.10604	3.82794e-07	2.45214e-05
XXYLT1-AS2	2.11014	0.00515623	0.0339092					GPRC5D	-2.10612	0.0019044	0.0166122
LYG2	2.10654	0.00520581	0.0341463					C15orf52	-2.10899	4.75953e-06	0.000169916
MIR663AHG	2.10552	0.00260664	0.0209683					FGD5	-2.1111	3.22211e-06	0.000125041
CYP19A1	2.10431	0.00470422	0.0317822					SRGN	-2.1126	0.00112614	0.0114175
CECR6	2.10321	5.89916e-05	0.00120571					HHIP	-2.1165	9.668e-05	0.00174631
FOXD2	2.10173	0.000316351	0.00430529					ALDH2	-2.11777	1.54309e-15	4.38643e-12
SEZ6	2.10112	6.11568e-06	0.000209138					STOM	-2.11797	1.20475e-05	0.000357667
FAM222A	2.10099	8.94912e-05	0.00164654					SYNE1	-2.12063	3.57287e-09	6.44845e-07
TCEAL5	2.09982	0.00508358	0.0335554					PCDH12	-2.12204	1.39315e-06	6.77731e-05
MARCKSL1	2.09236	2.03916e-05	0.000533018					ZNF385B	-2.12706	5.08001e-05	0.00107967
SGK2	2.09184	0.00417226	0.0290335					LINC-PINT	-2.13033	1.28971e-05	0.000374098
DGKI	2.09118	0.00228157	0.0189107					CXCL17	-2.13143	3.50558e-05	0.00079972
EPHA10	2.09086	9.74947e-05	0.00175406					CEACAM6	-2.13813	0.000802471	0.00884585
CLEC4C	2.09002	0.00362482	0.0263047					CD9	-2.14166	1.10454e-05	0.000333396
GAS2L3	2.08979	1.14038e-06	5.80503e-05					KCNJ8	-2.14211	0.00203552	0.0173956
LINC01833	2.08894	0.00329779	0.024641					LIMCH1	-2.14244	3.15109e-06	0.000122914
C17orf99	2.08887	0.001643	0.0149334					VWA8	-2.14406	2.84799e-07	1.9345e-05
ZNF670	2.08438	0.000227892	0.00334646					SASH1	-2.14564	7.03351e-07	4.05962e-05
LOC105378853	2.08336	0.00316477	0.0239501					PMP22	-2.147	2.82534e-05	0.000682086
PARD6A	2.08314	0.00283953	0.0222419					PDGFB	-2.14837	3.71184e-05	0.000839662
PAX5	2.08225	1.10469e-06	5.65805e-05					PRELP	-2.14904	7.17523e-09	1.06648e-06
HIST1H4J	2.07601	0.000516436	0.00631752					LGALS3	-2.15799	4.61349e-08	4.62182e-06
LOC105371899	2.07309	0.00431655	0.0297733					SERPINA3	-2.15886	0.00474601	0.0319644
KIF4A	2.07174	3.5711e-06	0.000134454					TXNIP	-2.15896	3.55915e-07	2.31253e-05
PGF	2.06728	1.58835e-05	0.000443197					C3	-2.16601	1.25024e-05	0.000366862
SLITRK3	2.06446	0.00587948	0.0372594					ADAMTSL4	-2.16638	1.74819e-07	1.32097e-05
MRTO4	2.06418	5.52787e-10	1.41246e-07					LMCD1	-2.16848	8.06484e-07	4.38657e-05
PNPLA1	2.06359	0.00519923	0.034113					PDLIM2	-2.17008	5.74374e-07	3.41933e-05
ZNF695	2.06139	0.000110951	0.00192458					ZYX	-2.17077	1.30766e-06	6.46466e-05
CELA2A	2.0599	0.000938396	0.00996734					STARD13-AS	-2.17387	0.000131023	0.00219251
ZNF32-AS2	2.05958	0.0022392	0.0186409					THBS1	-2.17511	0.000280484	0.00395687
FLRT1	2.05872	8.30909e-05	0.00154903					ERG	-2.17543	2.15007e-06	9.24286e-05
RPRM	2.05732	0.00107789	0.0110616					PLXDC2	-2.17673	9.58694e-06	0.000298244
SV2B	2.05605	0.000108503	0.00189783					PRICKLE2	-2.18149	1.24143e-05	0.000365218
TONSL	2.05549	2.49826e-08	2.88188e-06					LOC100128568	-2.18188	0.000225543	0.00331979
MYT1L	2.05185	0.00184822	0.0163034					VAMP5	-2.18371	0.00560295	0.0360851
POU3F2	2.04899	0.000585226	0.00697152					FLT4	-2.1844	5.77437e-06	0.000199567
SNAP25	2.04891	8.5356e-08	7.52357e-06					LGALSL	-2.18527	2.26651e-06	9.60001e-05
STMN3	2.04808	2.718e-08	3.0599e-06					CYR61	-2.18533	0.00106903	0.0110103
CNFN	2.04709	0.00408738	0.0286091					PDLIM1	-2.18601	1.19588e-09	2.66623e-07
DPYSL5	2.04498	2.67618e-06	0.000109066					SYDE1	-2.18715	0.000244674	0.00354879
MIR9-3HG	2.04356	0.000599943	0.00709481					SPRY4	-2.19002	1.436e-06	6.90406e-05
ETNK2	2.04338	3.0709e-05	0.000724434					LOC101928988	-2.19213	0.00772151	0.0455059
MAGED4B	2.04256	1.65644e-06	7.63069e-05					RBMS2	-2.19461	1.43726e-10	4.66925e-08
FSD1	2.04191	8.25165e-05	0.00154404					CRISPLD2	-2.19623	1.20325e-07	9.84287e-06
PCDHB5	2.04158	0.00211523	0.0178753					CYP2B7P	-2.19914	0.000171924	0.00270569
TMCC2	2.04134	3.42362e-05	0.000784053					NR4A1	-2.20197	2.78332e-05	0.000677681
ADAMTS14	2.03935	0.000186835	0.00287571					GIMAP5	-2.20675	3.29555e-05	0.000760082
GLP1R	2.03895	0.00134052	0.0128692					PALD1	-2.20788	3.06991e-11	1.62355e-08
EXOSC4	2.03866	0.000316887	0.00431001					CD74	-2.21082	1.96842e-05	0.000518101
FAM57B	2.03392	5.95882e-08	5.59957e-06					SOX7	-2.21171	1.70577e-06	7.80503e-05
PCDHB10	2.03387	0.000962737	0.0101406					C1QTNF5	-2.21544	0.00305506	0.0233281
ST8SIA3	2.03178	0.00109332	0.0111838					GPRC5A	-2.21745	3.30237e-07	2.17679e-05
SLIT1	2.03137	0.000688483	0.00791103					ITGA5	-2.21832	3.30918e-08	3.61798e-06
DTYMK	2.03005	4.13838e-10	1.10719e-07					RARRES2	-2.21975	0.000326517	0.00441458
KCNC1	2.02952	2.26621e-06	9.60001e-05					COL4A4	-2.2204	3.47927e-07	2.28171e-05
CLYBL	2.02876	0.000591925	0.00702555					FBP1	-2.22066	0.000254487	0.00366748
LINC00888	2.02838	3.01224e-05	0.000713567					SERPINB6	-2.22305	7.63379e-09	1.1165e-06
CHAF1A	2.02818	3.3016e-09	6.05497e-07					CFAP161	-2.22343	0.00598891	0.0377477
MIR3619	2.02573	0.00126379	0.0123986					HSPA12B	-2.22461	0.000434638	0.005479
NWD1	2.02561	3.14192e-05	0.00073597					AQP4	-2.22569	0.00399656	0.0282254
GMNN	2.02471	9.00003e-07	4.76688e-05					AHCYL2	-2.23118	1.79085e-06	8.03269e-05
RASAL1	2.02436	0.000528606	0.00643389					GYPC	-2.23177	8.74453e-05	0.00161412
LINC02418	2.02295	0.000348994	0.00462498					RAMP2	-2.23215	0.00154042	0.0142691
HCN3	2.02284	5.60453e-06	0.000194962					CXCL16	-2.23278	7.32256e-07	4.16306e-05
BCL2L12	2.02231	0.00562304	0.0361633					NR3C2	-2.23435	0.000309207	0.00423596
SOWAHA	2.02227	0.00734422	0.043859					CTGF	-2.2347	0.00046578	0.00580719
KIAA1586	2.01884	1.50515e-06	7.13097e-05					HOPX	-2.23888	2.94878e-06	0.00011703
MGAT4C	2.01851	1.44918e-05	0.000412462					C2	-2.24023	9.88803e-06	0.0003051
MXD3	2.0185	0.000129118	0.0021686					STARD13	-2.24841	3.07508e-06	0.000121197
LINC01670	2.01437	0.00100644	0.0105085					IFITM2	-2.25169	3.27369e-05	0.000756974
TACC3	2.00996	1.29795e-09	2.81112e-07					EMP2	-2.25197	4.37077e-25	4.96979e-21
IL21R-AS1	2.00784	0.000845222	0.00919675					TNFRSF10D	-2.25709	1.2183e-05	0.000360278
FAM24B	2.00773	0.00335165	0.024876					QRFP	-2.25906	0.00689913	0.04204
RIMKLA	2.00744	5.66988e-06	0.000196553					EFEMP1	-2.25907	2.13911e-05	0.000547194
RCVRN	2.0072	0.00169659	0.0153043					SH3D19	-2.2607	1.49395e-06	7.09268e-05
RNF212	2.00547	0.00299811	0.0230714					HMCN1	-2.26375	2.85849e-05	0.000687156
TOP2A	2.00533	6.25302e-05	0.00126064					SLIT3	-2.26522	9.12402e-08	7.85944e-06
TMIGD2	2.00312	0.00205963	0.0175621					F3	-2.26712	1.83729e-05	0.000496221
PDZD4	2.00198	0.000299389	0.00413679					PGGHG	-2.26899	1.26424e-05	0.000369388
STOX1	1.99692	0.00154798	0.0142975					IFNGR1	-2.26927	5.83173e-09	9.02173e-07
EYA2	1.99523	6.40465e-05	0.00127649					CDC42EP1	-2.27147	8.49034e-05	0.00157675
FBXL16	1.991	7.26149e-07	4.14709e-05					ITM2B	-2.27256	1.18565e-07	9.7692e-06
PCDHB6	1.99044	0.00410177	0.0286717					SLC11A1	-2.27294	1.6844e-07	1.2854e-05
CELF5	1.98952	0.000175043	0.00274717					SVEP1	-2.2752	1.38004e-05	0.00039726
CDKN3	1.98918	0.000328022	0.00442801					INMT	-2.27536	1.56523e-08	1.98854e-06
ASTN1	1.98887	0.000293076	0.00407636					NPC2	-2.27663	1.24467e-07	1.01452e-05
ZYG11A	1.98648	1.59012e-06	7.41004e-05					WWC2	-2.2777	3.16214e-07	2.09651e-05
C2orf15	1.98622	2.08201e-05	0.000538034					FABP4	-2.27817	0.00352545	0.0257706
GOLGA6L7P	1.98614	2.49928e-05	0.000619573					GIMAP6	-2.27837	7.50958e-05	0.00143561
RFC3	1.9849	0.000113946	0.00196009					ARID5A	-2.27886	1.12025e-05	0.000336533
GALNT16	1.98445	2.55894e-05	0.000631158					GALNT5	-2.28021	0.000156242	0.00250394
LOC100505851	1.98398	0.000605812	0.00714934					MYO7B	-2.28079	0.00124887	0.0122946
HIST1H2BN	1.98307	1.69828e-05	0.000468128					MT1E	-2.28165	0.00139094	0.0132459
LINC01176	1.98306	0.00803976	0.0467841					UBTD1	-2.28165	0.00331242	0.0246815
KIF24	1.98221	6.36711e-06	0.000215648					SELPLG	-2.28713	5.90634e-05	0.00120571
RFC4	1.98132	1.62397e-06	7.52153e-05					THEMIS2	-2.28811	2.56923e-06	0.000106038
CENPE	1.98094	0.000180217	0.00280514					HIF3A	-2.28964	4.27854e-07	2.65842e-05
ST6GAL2	1.98088	7.12677e-05	0.00137464					PIGR	-2.28968	0.00121666	0.0120979
ADGRF3	1.97995	0.00627983	0.0391549					PDK4	-2.29228	0.000118279	0.00202088
FEN1	1.97976	3.42676e-10	9.5034e-08					RIPOR3	-2.29451	1.24805e-06	6.25154e-05
HIST1H2AL	1.97784	0.000911574	0.00975602					OLFML3	-2.29992	0.000310052	0.00424241
SPSB4	1.97456	0.00390462	0.027758					KANK3	-2.30332	2.96978e-05	0.000705703
TOB1-AS1	1.97314	0.00114402	0.011532					KLF6	-2.30882	1.00139e-07	8.49721e-06
IQGAP3	1.97126	7.42257e-07	4.17303e-05					TBX4	-2.31221	0.000307502	0.00422276
BSN	1.97047	5.12381e-08	5.06445e-06					MALL	-2.31336	9.01349e-07	4.76688e-05
HOXB5	1.96963	0.00229361	0.0189807					GJA1	-2.31403	7.58832e-07	4.23995e-05
CENPF	1.96922	4.10577e-06	0.000149391					SPTBN1	-2.31471	9.33111e-14	1.92908e-10
PITX1	1.96839	0.000607032	0.00715443					TNS1	-2.31889	3.97523e-09	6.84853e-07
STPG3-AS1	1.96604	0.00584582	0.0370719					TACC1	-2.32073	2.21715e-10	6.63423e-08
C12orf73	1.96312	3.5062e-05	0.00079972					LDB2	-2.32189	2.84868e-05	0.000685522
FANCA	1.96204	7.76659e-08	6.87238e-06					MIR223	-2.3255	0.00679936	0.0416067
ASPM	1.96149	6.93849e-06	0.000228679					CD55	-2.32966	7.77267e-07	4.29025e-05
ADAM23	1.9609	0.00030726	0.00422199					TGM2	-2.33229	2.11785e-07	1.54862e-05
CACNA1A	1.9574	4.10271e-05	0.000904144					CA2	-2.33281	0.00210749	0.0178297
C12orf42	1.95707	0.00390694	0.027758					MYL9	-2.33514	5.32736e-05	0.00111762
LOC401554	1.95705	0.00214982	0.0180803					GATA6	-2.33642	0.000529194	0.00643551
RFC2	1.95447	1.1887e-08	1.6187e-06					RNF144B	-2.34268	1.26361e-06	6.31554e-05
GPRASP2	1.95434	0.000156411	0.00250489					RASL12	-2.34395	0.000744443	0.0084142
TUBB2B	1.95316	1.06328e-05	0.000324372					PROSER2	-2.34397	0.00810262	0.0470296
LINC02281	1.95277	0.00584149	0.0370651					FGR	-2.34544	6.94666e-05	0.00135136
ADM2	1.95266	3.94693e-05	0.000877392					MYCT1	-2.34627	0.000349281	0.00462509
NFIA-AS2	1.95168	0.00527794	0.0344505					GRK5	-2.34999	5.00928e-09	8.18445e-07
UHRF1	1.95122	2.02027e-08	2.44378e-06					SEMA4A	-2.35078	2.30452e-05	0.000581009
CAMK2B	1.94847	1.91155e-05	0.000510003					ENG	-2.3513	3.54855e-08	3.80649e-06
ILDR2	1.9465	0.000185531	0.00286433					MAP3K8	-2.35265	6.37184e-05	0.0012733
LINC01411	1.94463	0.00174663	0.0156101					TRIB1	-2.35335	2.51633e-06	0.000104423
CACNA1B	1.94455	0.000482736	0.00597599					SLCO4A1	-2.35881	8.21085e-05	0.00154062
ABCA12	1.94297	0.000141849	0.00231865					PTGDS	-2.36409	1.03349e-05	0.000317175
BUB1B	1.94265	5.88856e-05	0.00120571					EPHA2	-2.36441	0.00378271	0.0271279
ZNF229	1.94216	1.72939e-05	0.000473831					HYAL2	-2.36601	8.99939e-09	1.27115e-06
PCDHA5	1.94066	0.000270913	0.00384571					EGFL7	-2.36693	0.000148031	0.002408
PTPRN2	1.94018	3.261e-05	0.000755178					KLF15	-2.36719	1.4589e-05	0.000414192
CEND1	1.93952	0.000888323	0.00956051					THSD1	-2.37109	0.000369878	0.00482582
SASS6	1.93923	4.41931e-07	2.71528e-05					TAL1	-2.37418	7.24543e-06	0.000237225
ISLR2	1.93686	0.000683686	0.00787252					SLC16A5	-2.38693	2.20755e-07	1.59344e-05
EIF4EBP1	1.93606	3.13422e-05	0.00073597					TNFAIP3	-2.38947	4.50772e-07	2.74826e-05
TMPRSS3	1.93229	0.00170976	0.0153759					DLC1	-2.39048	1.39482e-08	1.85495e-06
BICDL1	1.9321	5.79243e-10	1.46362e-07					GIMAP8	-2.39147	1.01273e-06	5.25809e-05
DOLPP1	1.93151	2.75267e-07	1.8882e-05					RND1	-2.39187	1.31391e-06	6.48147e-05
ZNF232	1.92953	0.000160635	0.00255098					JDP2	-2.39219	3.36437e-08	3.66073e-06
CELSR2	1.92924	4.59994e-07	2.79698e-05					LPL	-2.40149	1.4696e-06	7.00633e-05
PAQR4	1.92818	5.18332e-05	0.00109446					HNF1B	-2.4039	0.00018122	0.00281498
GPRIN1	1.92716	1.95497e-05	0.000516861					TMC5	-2.40596	6.07185e-05	0.00123176
MIR7-3HG	1.92695	0.000936062	0.00996236					MIR22HG	-2.41052	4.88995e-05	0.0010471
SOX2	1.92457	0.000610237	0.00718323					BMP2	-2.42979	0.00010457	0.00184916
MAP6	1.92285	0.000348954	0.00462498					FOS	-2.43386	4.0902e-05	0.000903938
IPO9-AS1	1.92253	0.000751078	0.00847235					CYB5R2	-2.43469	2.13426e-05	0.000546567
CKS2	1.92111	0.000328484	0.00442801					CAVIN1	-2.43749	1.9267e-07	1.44129e-05
CDK5R2	1.92034	0.000757337	0.00852818					IL4R	-2.43903	1.85543e-06	8.27342e-05
SELENOV	1.91523	0.00356218	0.0259806					TNXB	-2.44009	3.22771e-05	0.000750525
SCNN1D	1.91344	0.00174272	0.0155967					PRG4	-2.44295	0.00557878	0.0359794
LOC730101	1.91324	5.91864e-05	0.00120714					SH2D3C	-2.44864	4.36912e-07	2.69956e-05
TTLL10-AS1	1.91015	0.00181314	0.0160634					TNFRSF10A	-2.45327	0.000931078	0.00994374
SLC7A11	1.90792	0.000133136	0.00221179					SEMA5A	-2.45568	5.1731e-08	5.07075e-06
H2AFX	1.90686	8.26303e-05	0.00154404					FHL1	-2.45708	1.69863e-06	7.78802e-05
FGF9	1.8995	0.000305656	0.00420436					ICAM5	-2.47056	0.00743777	0.044237
KIAA1324	1.89939	5.14289e-06	0.000181889					SERPING1	-2.47531	6.25277e-06	0.000212866
ORC1	1.89924	1.4884e-08	1.92977e-06					ACADL	-2.47756	7.87119e-07	4.31322e-05
MAGEF1	1.89914	3.36896e-05	0.000775439					EMP1	-2.48043	0.000378561	0.00491653
PARD6G	1.89829	9.68071e-07	5.0609e-05					CSF3R	-2.48167	1.1263e-07	9.38209e-06
CDT1	1.89781	2.50581e-05	0.000619573					NPR1	-2.48841	0.000617309	0.00725115
CDC25A	1.89722	0.000133994	0.00221935					KDR	-2.48869	8.81182e-08	7.65287e-06
C2orf70	1.89714	0.00175819	0.015698					CCDC68	-2.49561	0.000236029	0.00344294
LHFPL4	1.89706	0.000797226	0.00882654					VSIG2	-2.49719	0.000182691	0.00283396
MKI67	1.89657	6.81609e-05	0.00133395					PTH1R	-2.499	0.00602107	0.0378979
AURKB	1.89545	0.000109559	0.00190625					ADAMTS1	-2.50346	6.47074e-06	0.000218002
LOC728752	1.8947	0.00204359	0.017458					NINJ2	-2.50813	0.00884539	0.0498644
BCL2L15	1.89439	0.00299166	0.0230626					NEDD9	-2.51049	2.94661e-10	8.36434e-08
BUB1	1.89205	1.04238e-06	5.37521e-05					LATS2	-2.51064	7.09984e-05	0.00137294
EBF3	1.89183	0.00535946	0.0348625					ADGRE5	-2.51359	2.52185e-08	2.88188e-06
PCDHB18P	1.88995	0.00784377	0.0459848					SERPINE1	-2.51866	1.79095e-05	0.000486014
SPTB	1.8886	7.39137e-06	0.000241158					TBX21	-2.52493	0.00241574	0.0197816
SLC16A14	1.88667	9.65029e-05	0.00174449					HSPB8	-2.52898	0.000150997	0.00244227
SNORD22	1.88485	0.00746679	0.0443785					PER1	-2.52974	3.7477e-09	6.59054e-07
C18orf54	1.88084	0.000528778	0.00643389					GNG11	-2.53308	0.00058068	0.00693188
LOC101928333	1.88066	0.00172272	0.0154725					SYNPO	-2.53348	2.39177e-10	6.97325e-08
LINC02388	1.88003	0.00160735	0.0146975					KLF4	-2.53408	3.01254e-06	0.000118938
GP2	1.87751	0.0027323	0.021591					YAP1	-2.54374	1.49039e-07	1.16242e-05
SLC35F1	1.87726	0.00120717	0.0120295					GFPT2	-2.55266	0.00095009	0.0100727
TENM4	1.87669	0.00012335	0.0020918					PEAR1	-2.56228	4.16883e-07	2.61166e-05
LOC101928847	1.87502	0.00015	0.00242959					B3GNT7	-2.56242	8.39587e-09	1.2053e-06
ADARB2	1.87287	4.97954e-05	0.00106229					FOXF2	-2.56928	0.0039247	0.027865
FBXO41	1.87254	1.37791e-08	1.84324e-06					FMO2	-2.56989	0.000333952	0.00448842
ASCL1	1.87201	0.00408107	0.0285743					CCL3	-2.57042	0.00276816	0.0217898
ZNF749	1.86825	0.000975211	0.0102435					SELENBP1	-2.5775	5.26245e-09	8.36877e-07
HOXD8	1.86796	0.00847137	0.0484892					S100A4	-2.5812	0.000427703	0.00541258
TMEM132B	1.86795	0.0042256	0.0292916					CAV2	-2.58284	1.15521e-07	9.55292e-06
TMSB15B	1.86773	0.000100868	0.00179768					CCL14	-2.58581	0.00599957	0.0378014
TSPAN33	1.86622	0.0031031	0.0235776					TACSTD2	-2.58783	0.000418706	0.00533434
PODXL2	1.86546	7.17621e-07	4.12629e-05					PTGS2	-2.58936	0.00460571	0.0312932
ACTL6B	1.86062	0.00158013	0.014507					GADD45B	-2.59196	4.59651e-05	0.000993624
LOC105370333	1.86047	1.7693e-05	0.000481863					SDC4	-2.59201	2.11394e-09	4.20033e-07
MTCL1	1.86009	7.23933e-07	4.14684e-05					CD93	-2.59741	4.75858e-09	7.95697e-07
GAN	1.85965	3.72738e-05	0.000840083					CISH	-2.59777	4.12425e-07	2.59087e-05
PBK	1.85815	0.0025961	0.020891					RHOB	-2.60076	7.92794e-10	1.85865e-07
DCC	1.85675	0.00348486	0.0255808					EGR1	-2.60488	1.93745e-05	0.000514114
CFHR3	1.85658	0.00174696	0.0156101					VEGFC	-2.60626	0.00103252	0.010712
DIRAS1	1.85639	0.00293107	0.0227386					C11orf96	-2.61947	0.000798135	0.00882676
GABRB3	1.85549	0.000834999	0.00912237					CCL2	-2.62433	0.00437369	0.0300853
ATP1B4	1.85424	0.00126856	0.0124249					VWF	-2.63101	1.09631e-08	1.50188e-06
GAS5-AS1	1.85207	0.00491422	0.0327341					KLF9	-2.63333	7.86044e-07	4.31322e-05
HIST1H2BH	1.85198	0.000346811	0.00460679					ANKRD29	-2.64728	4.00976e-05	0.000889462
PAX9	1.85195	0.00292048	0.0226826					VSIR	-2.64807	8.42384e-07	4.55027e-05
CCDC151	1.84977	0.00561198	0.0361331					C19orf33	-2.65762	0.00385939	0.0275648
FBXO43	1.84866	0.00010806	0.00189468					MRGPRF	-2.66378	0.00597292	0.0377072
SDHAF4	1.84858	6.83423e-06	0.000227551					CCND1	-2.67267	6.15282e-06	0.000210092
HEPHL1	1.84666	0.00880085	0.0497476					MYADM	-2.67323	3.40682e-08	3.68926e-06
PPFIA3	1.84641	0.000212115	0.00317534					A2M	-2.67593	6.37244e-06	0.000215648
LRRN1	1.84605	0.00381232	0.0272886					ENPP2	-2.67667	1.45516e-06	6.9667e-05
RAB3B	1.84255	1.07937e-05	0.000327717					LOC284454	-2.68135	1.63357e-07	1.25081e-05
CADM2	1.84163	0.00287163	0.0223873					STEAP4	-2.68454	3.36999e-11	1.67748e-08
TAGLN3	1.84125	0.00111106	0.0112949					CD36	-2.6881	4.86247e-07	2.93637e-05
SLC38A3	1.8404	0.00296991	0.0229567					IL18R1	-2.69997	6.32209e-05	0.0012667
KRTAP5-AS1	1.83991	0.0001147	0.00197008					ATP13A4	-2.71417	3.85073e-05	0.000859421
KIRREL3-AS2	1.83866	0.00197808	0.0170781					FGFR4	-2.7177	3.0532e-05	0.000721335
MSL3P1	1.83768	0.00780445	0.0458387					SLPI	-2.71883	0.00271437	0.0214898
BRI3BP	1.83716	2.12408e-09	4.20033e-07					CXCL3	-2.72156	0.00365475	0.0264521
WASF1	1.83596	1.48883e-06	7.08318e-05					MAOA	-2.72656	0.000129301	0.00217006
HS2ST1	1.83453	3.8509e-06	0.000141247					KLF2	-2.72851	1.62944e-05	0.000452442
RASSF6	1.82663	3.52039e-05	0.000801373					EFCC1	-2.72919	0.000397118	0.00510795
CDC7	1.82645	2.06858e-06	9.0291e-05					TMEM125	-2.73029	0.000909027	0.00973725
VAX2	1.8245	0.00456757	0.0311059					C1orf116	-2.73382	5.95391e-08	5.59957e-06
RBP1	1.82436	0.0028176	0.022121					ARHGAP26-AS1	-2.74327	0.00709259	0.0428627
KRT80	1.82408	7.52604e-05	0.00143703					GALNT18	-2.74428	1.42813e-08	1.88206e-06
FST	1.82277	0.00464547	0.0314755					PPARG	-2.74754	8.80528e-08	7.65287e-06
AP3B2	1.82005	1.02609e-09	2.33343e-07					INMT-MINDY4	-2.74823	0.00841299	0.0482278
RAB9B	1.81888	0.00072757	0.00828526					ITGB6	-2.74833	2.01256e-05	0.000526669
KIF18A	1.8183	5.26403e-06	0.000185884					MYRF	-2.74879	2.04857e-09	4.15952e-07
AMER3	1.81705	0.000122942	0.00208799					MAMDC2	-2.74991	5.27906e-05	0.00110953
NTN3	1.81434	0.00429154	0.0296458					RILP	-2.75062	0.000137396	0.00226087
SPTY2D1-AS1	1.81396	0.00492771	0.0328047					TBX2	-2.75207	2.87719e-08	3.20737e-06
C1orf216	1.81379	2.14336e-06	9.23147e-05					SOCS3	-2.76412	3.24024e-06	0.000125413
WNT9B	1.81273	0.00242045	0.0198066					LOC101929595	-2.77787	0.000180844	0.00281105
DLGAP5	1.81148	3.81001e-05	0.00085279					FAM46B	-2.77859	0.000408732	0.00522778
BDH1	1.81122	8.70326e-07	4.66794e-05					PAPSS2	-2.78094	4.27358e-05	0.000935375
SEZ6L	1.80995	0.00683013	0.0417313					DUOXA1	-2.78808	2.45818e-05	0.000611615
ZNF157	1.80928	0.00507726	0.0335255					CACNA2D2	-2.7891	2.18736e-07	1.58417e-05
ALG1L9P	1.80856	0.000109102	0.00190413					FSTL3	-2.79167	6.67131e-08	6.08477e-06
MEG3	1.80843	0.00735858	0.0439217					LHFPL3-AS2	-2.79505	1.41681e-07	1.12657e-05
INCENP	1.80828	2.0625e-07	1.51791e-05					GPX3	-2.79775	1.50261e-08	1.93056e-06
NMNAT3	1.80691	4.10306e-05	0.000904144					DUSP1	-2.80474	1.75466e-06	7.93294e-05
NPTXR	1.80519	6.77167e-08	6.13524e-06					NTN4	-2.8152	3.37981e-06	0.000129612
NYAP1	1.80208	0.00203128	0.0173888					SGMS2	-2.81608	3.52247e-08	3.79642e-06
GPT2	1.8019	1.73435e-06	7.90398e-05					PRF1	-2.81976	2.68352e-06	0.00010917
DSCC1	1.80188	0.000937052	0.00996236					ALS2CL	-2.8207	5.74508e-08	5.46648e-06
FBXL15	1.80142	0.00382369	0.0273442					ADGRF5	-2.8263	6.31937e-10	1.55089e-07
CACNA1E	1.79942	0.00286732	0.022372					AOC4P	-2.82778	0.00597585	0.0377072
KIF20A	1.79714	3.65544e-05	0.000830453					S100A10	-2.84015	1.79572e-05	0.000486728
UNC79	1.79658	8.08219e-07	4.38657e-05					ITPKC	-2.84417	6.66515e-08	6.08477e-06
LINC02072	1.79605	0.00283665	0.0222366					UPK3B	-2.85472	0.0014594	0.0136915
CCNA2	1.79512	5.4782e-06	0.000191956					OVCH2	-2.85481	0.000252419	0.0036423
KIAA1211	1.79394	6.34519e-06	0.000215367					C10orf10	-2.85731	1.90082e-08	2.32401e-06
KPNA2	1.79255	2.94795e-06	0.00011703					ABCA3	-2.86101	1.50867e-16	5.71811e-13
ERCC6L	1.78846	2.26504e-06	9.60001e-05					DMBT1	-2.86175	0.000136212	0.00224626
CARMIL3	1.78824	4.17282e-06	0.000151588					SMAD6	-2.86499	1.34005e-07	1.08449e-05
ADAMTS18	1.78569	0.00376709	0.0270475					CLIC5	-2.87631	7.83447e-06	0.000252764
MSH2	1.78405	2.38192e-05	0.000597524					ARHGAP31	-2.87801	6.20285e-09	9.50788e-07
SLC7A9	1.78255	0.0020976	0.0177684					THBD	-2.89352	3.52833e-06	0.000133285
KIAA1210	1.78205	0.00740051	0.0440741					CTSH	-2.90246	3.00952e-09	5.65616e-07
CNGB1	1.78034	0.0015631	0.0143971					ZFP36	-2.90597	2.43705e-05	0.000607687
LOC102724659	1.77815	0.00178202	0.0158486					PRX	-2.91149	0.000121832	0.00207224
HIST1H2AI	1.77477	0.00264638	0.0211385					ADH1B	-2.91462	6.45462e-06	0.000217897
ZFHX2-AS1	1.77319	7.37332e-07	4.17106e-05					LAMP3	-2.9151	3.24969e-09	6.00823e-07
FAM155A	1.77275	6.50654e-05	0.00129002					ADRB1	-2.91665	7.1137e-09	1.06429e-06
SLC30A3	1.77055	0.00568896	0.0364335					NDNF	-2.91983	1.07868e-05	0.000327717
PIANP	1.76897	0.00404799	0.0284472					SLCO2A1	-2.92082	3.78921e-06	0.000140114
FA2H	1.7662	0.00202769	0.0173801					AHNAK	-2.92749	2.37748e-07	1.67388e-05
CEP131	1.7651	4.23473e-07	2.63841e-05					SERPINA1	-2.93421	3.78709e-06	0.000140114
GRM1	1.7644	0.00344726	0.0253539					SLC46A2	-2.94477	0.00126025	0.0123778
HIST1H2BG	1.76231	2.86202e-05	0.000687278					ANXA3	-2.94743	1.92523e-08	2.34126e-06
ALDOC	1.76054	6.83158e-05	0.00133583					LGALS2	-2.94865	0.00463821	0.0314399
LEF1-AS1	1.76028	0.00765879	0.0452621					SLCO4A1-AS1	-2.95189	7.35532e-05	0.00141393
DIO2	1.75764	0.00583258	0.037019					ACVRL1	-2.95376	7.9764e-09	1.15536e-06
LOH12CR2	1.75618	0.00680482	0.0416069					HLA-E	-2.95657	0.00407595	0.0285643
CCDC136	1.75547	5.96764e-05	0.00121604					ARHGAP6	-2.9572	1.13612e-05	0.000339953
LAGE3	1.75479	0.00747025	0.0443785					ZBTB16	-2.96058	2.12166e-08	2.52611e-06
MKRN3	1.75443	0.00463836	0.0314399					GPR17	-2.96415	0.000241948	0.00351627
RMI1	1.75309	0.000117047	0.00200435					ROBO4	-2.96677	2.48852e-08	2.88188e-06
PIGX	1.75184	3.48161e-07	2.28171e-05					TEK	-2.98088	1.20671e-05	0.000357782
HIST1H2BK	1.74959	0.00033362	0.0044866					COL4A3	-2.98761	3.2915e-11	1.67748e-08
SMPD3	1.74949	1.66712e-06	7.65898e-05					CLDN5	-2.9904	1.48621e-07	1.16242e-05
HOXB3	1.74731	0.000177172	0.00277102					CPB2	-3.00083	0.000300319	0.00414667
FOXD2-AS1	1.7473	0.000191684	0.00293542					SLC39A8	-3.01934	9.10635e-09	1.27832e-06
E2F8	1.74655	1.48086e-05	0.00041886					ADGRD1	-3.03159	1.50155e-09	3.22139e-07
CH17-340M24.3	1.74339	0.00606707	0.038096					C4BPA	-3.03944	0.00081653	0.00897473
SPPL2B	1.74124	5.51734e-06	0.000192734					NOTCH4	-3.05136	2.57951e-08	2.91845e-06
FUT9	1.74048	0.00271493	0.0214898					TMPRSS2	-3.05301	1.25939e-08	1.69467e-06
HRK	1.74045	0.00119212	0.0119112					LRRN4	-3.0553	0.0011648	0.0116897
TRPV3	1.73926	0.00202695	0.0173801					VSIG4	-3.05842	2.63208e-05	0.000647094
NRTN	1.73887	0.00419972	0.0291888					LRRC32	-3.06907	7.7496e-10	1.83577e-07
PROM1	1.73878	0.000347577	0.00461428					CCDC141	-3.07377	1.67538e-09	3.4954e-07
DGKB	1.73783	8.49353e-05	0.00157675					ADAMTS8	-3.0825	3.5266e-06	0.000133285
RND2	1.73708	4.45943e-06	0.000160716					SFTA1P	-3.09365	0.000971389	0.0102081
ARTN	1.73693	0.0078574	0.0460331					CH17-360D5.1	-3.09573	0.00714701	0.0431229
NBAT1	1.73685	0.00104481	0.0108013					CH25H	-3.10021	0.00415844	0.0290071
SEC1P	1.73465	0.00783936	0.0459708					ESAM	-3.10449	1.30019e-12	1.47674e-09
CDCA2	1.73338	2.36261e-05	0.000593681					CLEC14A	-3.11432	2.57358e-08	2.91845e-06
ARHGEF39	1.73321	1.73846e-05	0.000475171					TMEM100	-3.12727	0.000493967	0.00609655
FMN2	1.73241	0.000100138	0.00178606					MFAP4	-3.12833	2.54045e-06	0.000105232
ARNTL2	1.72961	3.82152e-05	0.000854524					MMP19	-3.13688	3.40983e-06	0.000130324
NDUFAB1	1.72798	0.000192146	0.00293853					LRRK2	-3.13876	1.74844e-07	1.32097e-05
KCNH5	1.72782	0.000906797	0.00972563					ALOX5AP	-3.13886	0.000560051	0.00673869
STAC3	1.72768	1.41833e-05	0.000406226					SLC22A31	-3.1453	0.000721872	0.00824101
SOX9	1.72479	0.00151758	0.0141103					FOXF1	-3.15199	7.30584e-06	0.00023871
TRPM3	1.72283	0.00207868	0.0176847					FAM189A2	-3.15581	5.61351e-12	4.55917e-09
STX1A	1.72275	2.79833e-05	0.000679347					CX3CL1	-3.15786	2.14339e-09	4.20197e-07
LMNB2	1.72241	8.00266e-07	4.36423e-05					ALPL	-3.1614	1.08654e-05	0.000329453
TWNK	1.7222	0.000542996	0.00657872					AREG	-3.16919	0.000189599	0.0029074
BLM	1.72095	2.50403e-05	0.000619573					ATOH8	-3.17145	1.55926e-07	1.20201e-05
SV2A	1.72093	1.03767e-06	5.36312e-05					MRC1	-3.1764	4.42975e-07	2.71528e-05
LINC00330	1.72091	0.00218013	0.0182537					ADRB2	-3.18801	6.01285e-08	5.62708e-06
FAM27E3	1.71813	0.00078197	0.00869785					DUSP6	-3.19296	1.08218e-10	3.8453e-08
NDUFS6	1.71678	9.73816e-05	0.00175341					FBLN5	-3.19408	2.08606e-06	9.03604e-05
NCAPG2	1.7159	2.84973e-07	1.9345e-05					STX11	-3.19525	4.38036e-07	2.69956e-05
C21orf59	1.71581	9.05576e-05	0.00166078					SEMA3G	-3.2097	3.50981e-06	0.000133028
SV2C	1.71228	0.00746981	0.0443785					S100A9	-3.21776	0.00109156	0.0111766
ST8SIA5	1.71135	0.00102337	0.0106462					MT1M	-3.21844	0.0064408	0.0399102
KCTD17	1.71098	0.00126247	0.012391					NFKBIA	-3.21998	2.72039e-13	4.63624e-10
WNK3	1.71076	2.05729e-05	0.000534685					PTPRB	-3.22727	4.34705e-11	1.93836e-08
LINC00571	1.71066	0.000622577	0.00729043					CA4	-3.22837	0.000278632	0.00393319
ASF1B	1.71026	0.000283772	0.00399336					TIMP3	-3.22879	9.27398e-10	2.1303e-07
SMOC1	1.70815	0.00196394	0.0170076					MARCO	-3.23182	0.000611184	0.00719035
EXD1	1.70794	0.00882066	0.0498115					CDH5	-3.23312	2.26124e-10	6.67828e-08
DISP2	1.7079	0.000353431	0.00467017					HBA1	-3.24443	0.00304381	0.0232826
SLBP	1.70777	5.63925e-05	0.0011669					TGFBR2	-3.24517	1.78029e-09	3.6805e-07
KIRREL3	1.70545	5.53674e-05	0.00114882					RRAS	-3.28241	6.17727e-12	4.84405e-09
NMNAT2	1.70462	0.0025597	0.0206722					CSF3	-3.3056	0.00253237	0.0204796
TCTEX1D2	1.70362	0.000688082	0.00791086					IL1RL1	-3.30595	5.42798e-08	5.23041e-06
KCNK10	1.70246	0.000257249	0.00370025					VIPR1	-3.31299	4.84411e-11	2.11846e-08
TEX45	1.70245	0.00238642	0.0196209					MYZAP	-3.31446	0.00416665	0.0290294
KIF14	1.70098	1.32589e-06	6.51231e-05					ROS1	-3.33485	0.000156131	0.00250394
DMC1	1.70071	0.00294451	0.0227914					RAMP3	-3.3623	0.000212434	0.00317617
NLGN4X	1.69811	0.0032242	0.0242385					AQP1	-3.37456	8.13106e-12	5.96479e-09
CLSPN	1.6966	1.5762e-05	0.000440889					C16orf89	-3.37666	7.27623e-07	4.14709e-05
MAD2L2	1.6958	6.72941e-05	0.00131925					CYP4B1	-3.39038	1.61259e-08	2.02607e-06
RIMS2	1.69468	2.50731e-06	0.000104239					FENDRR	-3.40323	1.90071e-07	1.42654e-05
KIF11	1.69426	1.26813e-06	6.32424e-05					NAPSA	-3.4101	3.26195e-13	4.63624e-10
DBNDD1	1.69388	0.000359797	0.00474052					VEGFD	-3.4114	0.00219304	0.0183353
CHRNB2	1.69371	5.32135e-05	0.00111739					FOSB	-3.42858	1.7206e-06	7.85708e-05
HOXD3	1.69337	0.00454102	0.0309833					RNASE1	-3.44094	2.31607e-07	1.64593e-05
ZFP69	1.69096	0.000427506	0.00541258					MMP28	-3.44557	0.00352966	0.0257931
MYBL2	1.69014	0.000183745	0.00284254					LIMS2	-3.45227	2.07636e-09	4.17863e-07
NRCAM	1.68938	0.000984301	0.0103247					SFTPB	-3.46569	1.94737e-05	0.000515543
CCDC62	1.6887	0.00087301	0.00944937					RGCC	-3.48968	8.8169e-08	7.65287e-06
LOC81691	1.68858	0.000958802	0.0101151					GKN2	-3.49204	0.00124059	0.0122479
FSD2	1.68851	0.0043926	0.0301789					ALOX15B	-3.49309	7.48616e-06	0.000242857
SRSF12	1.68835	0.000154775	0.00248729					CYP4Z2P	-3.49441	0.000841059	0.00917339
LRRC45	1.68591	7.78183e-05	0.00147472					AOC3	-3.49763	6.2296e-09	9.50788e-07
TMEM145	1.68379	6.57241e-05	0.0012976					EDNRB	-3.49872	1.59084e-09	3.38105e-07
SPRED3	1.68359	0.00387972	0.0276406					HPGD	-3.50257	8.69275e-06	0.000274853
FANCB	1.68277	0.000692923	0.00795444					CLIC3	-3.52392	2.76106e-05	0.000672981
ZNF485	1.68217	0.00468366	0.0316526					CXCL2	-3.53475	1.67859e-05	0.000463334
UNC13A	1.68187	9.52331e-06	0.000297077					WIF1	-3.54706	0.00103073	0.010708
MB21D2	1.67996	0.00343475	0.0252864					S1PR1	-3.57265	3.79183e-12	3.59291e-09
CLGN	1.67852	0.00158738	0.01455					BTNL9	-3.62046	1.18411e-16	5.38557e-13
HNF4A	1.67799	0.00733604	0.0438331					FOLR1	-3.62274	3.40175e-05	0.000780618
FMC1	1.67556	0.00523382	0.0342411					SLC34A2	-3.64715	4.79236e-13	6.41077e-10
FIRRE	1.67469	0.00261455	0.0210041					SDR16C5	-3.64896	0.000201994	0.00306646
RAB3A	1.6742	0.00447263	0.0306085					PEBP4	-3.67115	0.00448662	0.0306765
GGH	1.6729	0.000597855	0.00707612					FAM107A	-3.68108	1.36844e-11	9.00123e-09
ZNF48	1.67149	6.26032e-05	0.00126073					SCEL	-3.7294	2.63397e-06	0.000107864
CCDC187	1.67021	0.00247194	0.0201125					CXCL8	-3.73901	1.60742e-06	7.46005e-05
CXXC4	1.66962	0.00332344	0.0247312					GPIHBP1	-3.75724	1.52937e-05	0.000430971
SYCE2	1.66778	0.00307866	0.0234625					SFTPD	-3.78064	1.38981e-07	1.11288e-05
TMPO	1.6665	5.60685e-06	0.000194962					HBA2	-3.82606	0.00128217	0.0124882
MED12L	1.66465	0.000294033	0.00408716					ICAM1	-3.83423	4.32676e-09	7.3429e-07
PKIA	1.6632	0.00534321	0.0347668					CSRNP1	-3.83666	6.48297e-12	4.9143e-09
CLVS1	1.66217	0.00492051	0.0327664					CLEC3B	-3.84017	5.42422e-05	0.00113063
RIMBP2	1.66054	0.00111881	0.0113483					CLDN18	-3.84823	7.3366e-13	8.78552e-10
CACNA1C-AS2	1.65782	0.000783912	0.00870456					EDN1	-3.89343	5.42173e-09	8.50314e-07
RAD51	1.6546	2.17014e-05	0.000554506					PLA2G4F	-3.91042	1.57011e-10	5.029e-08
ELOVL4	1.65393	0.00772044	0.0455059					SUSD2	-3.91133	2.36391e-13	4.47981e-10
KCTD1	1.65179	1.26697e-05	0.000369388					ANKRD1	-3.96589	3.22716e-08	3.54536e-06
PSAT1	1.65171	0.00158453	0.0145356					SCGB1A1	-3.97152	0.000551277	0.00666131
LOC101928943	1.65143	0.00835867	0.0480011					EPAS1	-3.99277	3.59124e-15	8.16684e-12
SRRM3	1.65116	0.000313788	0.00427553					CAVIN2	-4.04519	1.17002e-10	4.09344e-08
SOX4	1.65064	7.42587e-07	4.17303e-05					AGER	-4.05835	4.75932e-29	1.08232e-24
CPT1C	1.65047	2.58484e-07	1.79761e-05					SFTA2	-4.0696	0.0064845	0.0401262
P4HA3	1.65009	0.00068321	0.00787252					CAV1	-4.07013	2.37176e-12	2.45164e-09
PHGDH	1.64879	1.51982e-05	0.000428813					LGI3	-4.11299	1.22036e-05	0.000360418
MACROD1	1.64589	0.00321724	0.0241942					MSLN	-4.29681	0.0001869	0.00287571
CA8	1.64447	0.0031928	0.0241301					ITLN2	-4.39894	0.000128393	0.00215961
HELLS	1.64171	3.63881e-06	0.000136006					HBB	-4.4221	1.99978e-06	8.86492e-05
SMC4	1.63934	1.39335e-05	0.000399573					PGC	-4.44175	2.24001e-11	1.30615e-08
LBX2	1.63658	0.0016301	0.0148577					FCN3	-4.58261	4.8777e-06	0.000173862
ABCC8	1.63288	0.00132033	0.0127443					SFTPA2	-4.79507	5.35028e-08	5.17747e-06
APRT	1.63255	0.00038118	0.00493927					SFTPA1	-4.82025	8.61578e-08	7.56492e-06
ZWINT	1.63225	0.00199972	0.0172113					SLC6A4	-4.88549	1.61755e-18	9.19615e-15
MCM6	1.63127	7.64379e-06	0.000247265					SFTPC	-5.32782	4.17238e-08	4.2549e-06
LINC01033	1.62789	0.00476521	0.0320566
KCNH2	1.62453	0.000339934	0.00454198
WHRN	1.62396	0.00139396	0.013257
SIX2	1.62317	0.00109627	0.0111996
RMI2	1.62263	0.000286776	0.00400834
LOC284379	1.62113	0.00702308	0.042546
HOXB4	1.61903	0.00442128	0.0303301
MIR570	1.61619	0.00359954	0.0261875
KCND3	1.61584	0.001019	0.0106104
PP7080	1.61552	0.00275824	0.0217418
MRPL36	1.61451	0.00114585	0.0115453
USP1	1.61332	4.77775e-05	0.00102792
TMEM150C	1.61134	6.29226e-05	0.00126407
ZNF221	1.6099	4.7181e-05	0.00101701
FAM66B	1.60906	0.00453968	0.0309833
NEB	1.60875	0.000164599	0.00260847
ANKRD65	1.60866	0.000853369	0.00925969
ABHD12B	1.60789	0.00649768	0.0401654
CBFA2T2	1.60558	1.55114e-06	7.25813e-05
EZH2	1.60534	3.91849e-06	0.000143264
HNRNPA1L2	1.6042	0.00022472	0.00330982
FHOD3	1.59959	9.49783e-05	0.00172587
EML5	1.5992	0.000517977	0.00632956
CEP78	1.59875	2.43204e-08	2.83626e-06
MRPS9	1.59748	0.00303602	0.0232387
BASP1	1.59702	0.000187244	0.00287905
CLDN3	1.59501	0.00494268	0.0328851
CERS6	1.59395	0.000309786	0.00424133
BRSK2	1.59392	8.01134e-05	0.00151066
PCDHA9	1.59367	6.31625e-05	0.0012667
LINC00114	1.59335	0.00194444	0.0168993
PCDHA11	1.59237	0.00600074	0.0378014
FAM135B	1.59078	0.00383486	0.0274154
ELOVL2	1.59	0.000232738	0.00340147
MRPS26	1.58998	2.36071e-05	0.000593681
NLE1	1.58921	7.26391e-05	0.00139753
CCDC34	1.58856	0.00256557	0.0206965
HIST1H4B	1.58722	0.000603805	0.00712935
IGFBP2	1.58681	0.00287949	0.0224332
CDH24	1.58666	0.000626082	0.00732394
PRTFDC1	1.58576	0.00179782	0.0159455
RNF182	1.58393	0.00126059	0.0123778
IL17RB	1.58246	0.000746274	0.00843071
TIGD2	1.58165	9.8958e-05	0.00177058
PLK1	1.58147	0.000335326	0.00449626
PTPRO	1.57926	0.00309654	0.0235513
VANGL2	1.57826	3.07803e-05	0.000725363
SYN2	1.57661	0.000775579	0.00866857
LUZP2	1.57654	0.0088026	0.0497476
LCN12	1.57429	0.000202991	0.00307748
TROAP	1.57231	2.6315e-06	0.000107864
KCNK12	1.57106	0.00669657	0.0411505
ACPT	1.56989	0.00420873	0.0292068
MIR137HG	1.56841	0.00285632	0.0223138
CEP97	1.56629	0.000172321	0.00271006
DBN1	1.56494	9.8054e-05	0.00176133
ZC3H8	1.56461	6.9026e-06	0.000228157
SPC24	1.56417	3.97033e-09	6.84853e-07
RIC3	1.56403	0.00028843	0.00402198
MAMSTR	1.56316	0.00674184	0.0413672
TRAPPC2B	1.56282	0.00130999	0.0126768
PCDHB14	1.56073	0.00139873	0.0132813
DDX25	1.56045	0.00137551	0.0131541
SYT7	1.56032	0.00140463	0.0133205
HIST1H4H	1.55817	0.00212192	0.0179118
NSG1	1.55799	0.0027032	0.0214193
DPY19L2	1.55575	5.47713e-06	0.000191956
MDK	1.55402	0.000601073	0.00710447
ZNF226	1.55332	9.32071e-07	4.88392e-05
NELFE	1.55315	0.00652141	0.0402779
FKBP3	1.55304	6.31935e-05	0.0012667
LIX1	1.55243	0.00483413	0.0323555
LRRN2	1.55135	0.00521598	0.0341736
KIF2C	1.55072	0.000554888	0.00668964
CCDC74A	1.54949	0.000146674	0.00238933
MEST	1.54889	0.00740157	0.0440741
RUNDC3B	1.54778	0.00815163	0.0472304
CDC25C	1.54717	0.00419226	0.0291637
HMGB2	1.54595	0.000587729	0.00698442
CHRNA1	1.54567	0.00562489	0.036165
KIAA1549L	1.54565	0.000718541	0.00821948
KCNH1	1.54552	0.000663437	0.0076858
WDR18	1.54489	0.00572612	0.0365986
HMGB3	1.54414	0.000129004	0.00216828
NUP62	1.54313	1.19791e-06	6.05369e-05
EPOP	1.5426	0.0034687	0.0254868
ZFHX2	1.54005	1.44574e-05	0.000411998
DHFR	1.53935	2.34056e-06	9.8568e-05
MTHFD2P1	1.53761	6.51997e-05	0.00129156
PCSK2	1.53716	0.00107599	0.0110519
RCC2	1.53683	3.00113e-06	0.000118693
PARD6G-AS1	1.53622	0.00033794	0.0045233
BIRC5	1.53619	9.64807e-06	0.000299327
IL1A	1.53574	0.00404335	0.0284352
RPL3L	1.53535	0.000602997	0.00712351
UGT8	1.53524	2.63987e-05	0.000647608
CKAP2	1.53462	0.000995486	0.0104301
LEMD1-AS1	1.53429	0.00257758	0.0207713
CHD7	1.53212	0.000115389	0.00197894
NECTIN1	1.53012	3.78598e-05	0.000851602
MAMDC4	1.52985	0.00101307	0.0105632
C8orf44	1.52895	3.146e-05	0.000736041
CLCN2	1.52864	4.13295e-05	0.00090897
GGPS1	1.52697	1.41449e-06	6.84401e-05
PDIK1L	1.52652	0.000223975	0.00330213
LOC105375614	1.52508	0.00830979	0.0477928
CHTF18	1.52423	0.000243036	0.0035293
SPDL1	1.52224	0.00129303	0.0125608
NR1D1	1.52183	0.00215849	0.0181398
SHOX2	1.52139	0.0026984	0.021413
IGSF9	1.51459	0.000102078	0.00181482
THAP8	1.51438	0.00817386	0.0473223
GLB1L2	1.50916	6.5657e-05	0.0012976
EPHB2	1.50836	0.00148069	0.0138455
FLJ37453	1.50585	5.35615e-05	0.00112055
BRMS1L	1.5058	0.00126714	0.0124207
INPPL1	1.50527	0.000267014	0.00380462
CRX	1.50354	0.00776631	0.045672
SKA2	1.50326	6.26544e-05	0.00126073
ATE1	1.50322	0.0027848	0.0218981
SSUH2	1.50196	0.00353615	0.0258322
DOK6	1.50065	0.00560193	0.0360851
C14orf37	1.5	0.00209519	0.0177684
LOC100287042	1.49967	0.0083949	0.0481727
HIST1H2AH	1.49839	0.00334664	0.0248469
CEP41	1.49675	1.3888e-05	0.000399274
TTBK1	1.49665	0.00379426	0.0271768
INTS4P1	1.49656	0.00567596	0.0363699
LDLRAD3	1.49639	0.000310942	0.00425203
UBE2S	1.49599	0.000742326	0.00839804
SYT11	1.4959	3.64222e-06	0.000136006
KIAA2022	1.49527	0.00588195	0.0372594
GATS	1.49419	3.6683e-06	0.00013671
SLFN13	1.49371	0.00362513	0.0263047
FBLN7	1.49314	0.000297784	0.004123
ZNF425	1.49095	0.00357447	0.0260368
COTL1	1.49065	0.00107651	0.0110524
STK39	1.49055	7.81253e-05	0.00147808
ASRGL1	1.48889	1.59116e-08	2.01025e-06
ZNF85	1.48702	7.6359e-06	0.000247265
POC1A	1.48675	0.00308851	0.0235217
RGS7	1.48609	0.00852423	0.0486958
NUP62CL	1.48576	0.00420185	0.0291947
SPTBN2	1.48451	3.24273e-06	0.000125413
MIS18A	1.48334	0.00110899	0.011289
LOC93622	1.48117	0.000373096	0.00485666
AP1AR	1.47969	0.00338701	0.0250697
KCNG4	1.47896	0.00263401	0.0210962
ATAD3A	1.47875	0.00173812	0.0155739
ZNF669	1.47792	4.25116e-05	0.000931365
GDAP1	1.47749	6.58757e-05	0.00129929
PSD3	1.47691	2.71558e-05	0.000665464
JAG2	1.47597	0.000954017	0.0100908
PDE11A	1.47479	0.0029409	0.022779
LOC100507250	1.47388	0.00569492	0.0364606
ERFE	1.47383	0.00850225	0.0486414
OLAH	1.47345	0.00542777	0.035247
RCOR2	1.47308	0.00654069	0.0403641
C16orf71	1.4721	0.00354431	0.0258835
SYT5	1.47209	0.00166712	0.0151044
STKLD1	1.47154	0.0039724	0.0280897
PINLYP	1.47113	0.000466081	0.00580775
GALR1	1.46874	0.00202345	0.0173708
C3orf33	1.46799	0.00378891	0.0271553
NCAPH	1.46784	0.00038815	0.00501244
RBM38	1.46763	0.00771971	0.0455059
IFI27L1	1.46716	0.000224053	0.00330213
FAM171B	1.46592	0.00377254	0.0270635
COL9A2	1.46335	0.00794522	0.0464001
ARHGAP39	1.46235	0.00133245	0.0128205
RAB39A	1.46228	6.11478e-06	0.000209138
CCNB2	1.45943	0.000476589	0.00591277
LOC101926908	1.4581	0.00494995	0.0329009
CRMP1	1.45807	6.45805e-06	0.000217897
ANKRD13B	1.45658	0.00262908	0.0210817
KIAA1211L	1.4565	0.00149125	0.0139157
GEN1	1.45602	3.12639e-07	2.08581e-05
ECT2	1.45514	0.000320248	0.00434532
TMEM70	1.45385	0.00868823	0.0493535
PIP5KL1	1.45096	0.00385262	0.0275251
DLK2	1.44971	0.00302938	0.0232113
FCHO1	1.44914	0.000246665	0.00357514
ZNF550	1.44901	7.70954e-05	0.00146591
CHGB	1.44895	0.00154852	0.0142975
ELAVL4	1.44852	0.00376352	0.0270329
ADD2	1.4483	7.11695e-05	0.00137391
MCM7	1.44616	1.10463e-06	5.65805e-05
ZMAT4	1.44572	0.00752782	0.0446389
HIST1H3G	1.44509	0.00179153	0.0159021
NDUFAF6	1.4444	3.22383e-08	3.54536e-06
MRPL17	1.44237	0.00455397	0.0310423
TLL2	1.44137	0.0028677	0.022372
RHPN1	1.44056	0.00370865	0.0267741
ATF5	1.4405	0.00400054	0.0282448
RALGAPA1P1	1.43784	0.00424102	0.0293503
PCDHB9	1.43751	0.00286236	0.0223457
HIST1H2BD	1.4362	0.00118647	0.0118653
GCSAML	1.4359	0.00720491	0.0432771
LOC100129484	1.43502	0.00197045	0.0170383
TYMS	1.43484	7.92012e-05	0.00149594
CADM4	1.43418	0.00157851	0.014498
SBK1	1.43371	6.78523e-06	0.000226583
LINC01572	1.43342	3.13684e-07	2.08581e-05
HMBS	1.4333	0.000715483	0.00818863
TOX	1.43304	0.00132033	0.0127443
IGF2BP3	1.43181	0.00354713	0.0258874
GLYATL1	1.43157	0.00301745	0.0231469
FAM81A	1.42988	0.0058121	0.0369634
PNMA1	1.42978	1.36679e-05	0.000393943
CEP55	1.42944	0.00509163	0.0335632
SPOCK1	1.4291	0.00739412	0.0440741
PCBP3	1.42746	3.21e-05	0.000747529
UPF3A	1.42671	7.67907e-05	0.00146256
TUBG1	1.42586	0.000185667	0.00286449
UBR7	1.42582	0.000216	0.00322313
GCNT3	1.42538	0.000777663	0.00867329
VWA5B2	1.42491	0.00551987	0.0356916
KIAA1524	1.42455	0.00181625	0.0160838
ZNF850	1.42349	1.11576e-05	0.000335627
OPRD1	1.4232	0.000212239	0.00317534
ZNF180	1.42309	0.000309071	0.00423596
ZNF821	1.42278	0.00096599	0.0101659
LINC00954	1.42126	1.67885e-05	0.000463334
NEMP1	1.42108	0.000139048	0.00227745
BOC	1.41936	0.0058326	0.037019
NT5C3A	1.41864	0.00134095	0.0128692
C12orf57	1.41848	0.00245615	0.0200185
ZNF606	1.4175	6.25939e-07	3.67816e-05
ZNF219	1.41716	0.000202679	0.0030748
GPR137C	1.41446	0.000355614	0.0046963
TK1	1.41422	0.00307509	0.0234509
CASTOR2	1.41314	0.00437912	0.0300954
NLGN3	1.4131	0.0088484	0.049869
ZNF750	1.41294	0.000268926	0.00382451
PAPPA	1.41256	0.0024163	0.0197816
DSN1	1.41217	2.05399e-06	8.98267e-05
LINC00665	1.41185	7.18531e-07	4.12629e-05
CENPN	1.40936	0.000135293	0.00223434
TAF4	1.40894	0.000726556	0.00828148
BAHCC1	1.40886	0.00114287	0.0115255
TIFA	1.4083	0.00412521	0.0288207
LINC02384	1.4077	0.0049992	0.0331545
ARG2	1.40753	0.00722833	0.043364
LINC01535	1.40683	0.00869615	0.0493535
GREB1	1.40591	0.00269635	0.0214098
TFDP1	1.40302	0.000102584	0.00182113
PDRG1	1.40283	0.00526188	0.034395
RBBP8	1.40163	0.00010744	0.00188817
PKP4-AS1	1.40158	0.00427551	0.029562
GBAP1	1.40148	0.0043584	0.0300074
TRIP13	1.40044	0.00491297	0.0327341
GNB3	1.40038	0.0044303	0.0303737
ZNF334	1.4003	0.00138204	0.0131833
GPSM2	1.39945	5.6863e-05	0.0011745
FAAH2	1.39917	0.00474248	0.0319644
TICRR	1.39768	0.000223849	0.00330213
CACNA1F	1.39759	0.00299392	0.0230626
SMC2	1.39611	0.00594462	0.0375727
TAF1A	1.39603	0.00121333	0.0120754
LRTOMT	1.39586	0.000403815	0.00517653
HSPB11	1.39557	0.000554119	0.00668854
DDX11	1.39494	2.04966e-06	8.98267e-05
KIAA0319	1.39382	0.000166478	0.00262909
NARS2	1.39185	5.33876e-05	0.00111897
FOXRED1	1.39076	2.01892e-07	1.5004e-05
ESCO1	1.39066	1.81955e-06	8.14537e-05
EPHB3	1.39001	0.0088028	0.0497476
SOX12	1.38952	0.000329593	0.00444033
SKIDA1	1.38876	0.00697062	0.0423352
CDH7	1.3881	0.00637372	0.0395592
CENPJ	1.38788	0.00155862	0.0143617
C14orf79	1.38743	0.00263212	0.0210962
MAPK4	1.38559	0.00321611	0.0241942
CCDC14	1.38456	3.50961e-05	0.00079972
SKP2	1.38372	0.000145217	0.002369
PPIE	1.38357	0.00273471	0.0215938
RAB30-AS1	1.38316	1.9558e-07	1.45826e-05
MTMR7	1.38208	0.000679719	0.00784644
C19orf48	1.38137	5.99423e-05	0.00122037
MZT2A	1.38089	3.24949e-05	0.000753702
DLG3	1.37941	1.57408e-05	0.00044084
CTSLP2	1.37915	0.00856127	0.0488807
GNAZ	1.3779	0.0009358	0.00996236
SRP9	1.37756	0.000637149	0.00741526
UBE2E3	1.37745	9.87876e-05	0.00176892
ZDHHC13	1.37715	0.000308687	0.00423393
CCDC163	1.37691	0.00222642	0.018553
TOMM34	1.37618	0.00249883	0.0203022
SPHK2	1.3749	0.000386458	0.00499627
SHF	1.37476	0.00310193	0.0235765
RHBDL2	1.37401	0.00163438	0.0148908
CDHR2	1.37352	0.00623983	0.0389728
MIR205	1.37291	0.000853493	0.00925969
SPAG16	1.36899	7.14855e-05	0.00137767
PXN-AS1	1.36895	0.00213539	0.0179921
CENPL	1.3688	3.13043e-08	3.47264e-06
CCSER1	1.36841	0.00833985	0.047921
ZBTB8B	1.36675	2.78625e-10	8.02053e-08
PLEKHG5	1.36561	0.00130818	0.0126647
ZNF772	1.36556	0.000960474	0.0101215
TMEM201	1.36462	0.00398299	0.0281471
KNTC1	1.36436	9.90124e-06	0.0003051
ANKRD30B	1.36415	0.00882599	0.0498168
SGO1	1.36403	0.00277026	0.0217918
EBF4	1.36283	0.00539884	0.0351087
GINS1	1.36248	3.501e-05	0.00079972
GPX2	1.36202	0.000297458	0.00412218
FOXA1	1.3605	0.001163	0.0116767
EYS	1.35846	0.000738126	0.00836359
FRMPD3	1.35829	0.00685208	0.0417869
MAP1B	1.35805	0.00282192	0.022144
ZNF100	1.35791	9.14023e-05	0.00167223
AK4	1.35764	0.000998413	0.010439
SLC2A1	1.3574	0.00128281	0.0124882
ZNF71	1.35722	0.000188697	0.00289943
PLEKHA6	1.35699	0.000808423	0.00889422
POLD1	1.3565	0.000447117	0.00562256
SDK2	1.35633	0.00269864	0.021413
FBXO45	1.35601	0.000112573	0.00194346
F8A1	1.35595	0.00388936	0.0276832
STRIP2	1.35478	0.000101749	0.00181055
STAG3	1.35471	7.46723e-06	0.000242854
TBC1D3B	1.35462	0.00851759	0.0486925
TFAP2A	1.35377	0.000802234	0.00884585
TPX2	1.35279	0.000634925	0.00739316
FAN1	1.35166	0.000722714	0.00824649
ARMC10	1.34943	3.25131e-05	0.000753702
FADS1	1.34753	9.93023e-08	8.4578e-06
EMC9	1.34747	0.00403328	0.0283965
LIN9	1.3473	0.00137729	0.0131656
LNP1	1.34711	0.00693961	0.0422187
GPR63	1.34322	0.000255455	0.00367677
DTNA	1.34132	1.50885e-06	7.13361e-05
MEX3D	1.34113	0.0043686	0.0300594
COPG2	1.3404	0.000524203	0.00639191
POLQ	1.33501	0.000284895	0.00400173
TBX6	1.33421	0.00884331	0.0498644
TET1	1.33279	0.0039295	0.0278817
LOC101927480	1.33245	0.000203312	0.00308029
SGO2	1.33189	0.00130188	0.0126185
ADGRL3	1.33181	0.0077056	0.0454913
CKS1B	1.33174	0.00208852	0.0177482
AMPH	1.33123	0.00419891	0.0291888
KCNMB3	1.33089	0.00549918	0.0356186
NCR3LG1	1.32981	0.000654976	0.00760245
LOC101927837	1.32974	0.000176937	0.00276925
CBX3	1.32971	5.98171e-06	0.000206106
SSX2IP	1.32717	0.000801464	0.00884585
HUNK	1.32491	0.00280528	0.0220362
LOC541473	1.32461	0.0048703	0.0325655
HAUS1	1.32448	0.000813442	0.00894511
SMIM13	1.32431	0.000831191	0.00910068
SYNJ2	1.32422	0.000154392	0.0024848
POLR2J2	1.32363	0.00265548	0.0211889
LPGAT1	1.32055	4.60821e-05	0.000995208
C19orf68	1.32026	0.00164843	0.0149708
PER3	1.31986	0.000221928	0.00328352
WDR90	1.31861	0.000459804	0.00574844
NCS1	1.31812	0.00133273	0.0128205
FAM111B	1.31765	0.00209597	0.0177684
FANCG	1.31745	0.00123861	0.0122467
LINC01018	1.31489	0.00821967	0.0474908
RCCD1	1.31485	0.000339661	0.00454099
TPD52	1.31417	0.00102755	0.0106798
COCH	1.31323	0.00391278	0.027789
MLANA	1.31172	0.000667749	0.00772788
USP6	1.31171	0.00369327	0.02668
BARD1	1.31101	0.00144613	0.0136186
PSMG3	1.31038	1.29647e-05	0.000375581
RBFA	1.31013	7.75411e-05	0.00147315
CDKN2D	1.30881	0.00728318	0.0436434
NSMF	1.30776	0.00222326	0.0185402
EXO5	1.30768	0.00844898	0.0483853
PIMREG	1.30737	0.00138066	0.0131824
RTBDN	1.30667	0.00346995	0.0254878
ZNF574	1.3058	0.000288295	0.00402198
JPT1	1.30512	0.000277617	0.00392129
ATAT1	1.30492	0.00309771	0.0235524
MCM10	1.30478	0.00833731	0.047921
HIST3H2BB	1.30371	0.00149538	0.0139428
LOC101928626	1.30326	0.00476479	0.0320566
FAM84B	1.30128	0.00237016	0.0195218
VN1R1	1.30046	0.00320923	0.0241942
ANAPC11	1.29958	0.00376793	0.0270475
PAK3	1.29946	0.00751789	0.0445916
NDOR1	1.29935	0.00638562	0.0396222
ESRRG	1.29875	0.0046777	0.0316312
BCL2	1.29835	0.000448717	0.00563461
TPBG	1.29729	0.0052288	0.0342208
ZNF202	1.29582	0.00199215	0.0171763
SNRPD1	1.29544	0.000629517	0.00735606
ABCF1	1.29525	0.00298634	0.0230446
LOC101929741	1.29479	0.002132	0.0179703
ZNF397	1.29442	2.28869e-07	1.63157e-05
ATAD5	1.29171	8.25284e-05	0.00154404
GBP6	1.29158	0.00487694	0.0325908
DEPDC1B	1.29109	0.00284125	0.0222419
PPP1R3E	1.29006	5.60846e-05	0.00116158
SLC22A17	1.2892	0.00760448	0.0450113
CENPP	1.2878	0.00076983	0.00862035
ZNF572	1.28778	0.00444875	0.0304726
ALYREF	1.28773	0.00616127	0.0385775
EBP	1.28641	0.00603658	0.0379745
HMGN2	1.28639	2.94065e-05	0.000700977
EXO1	1.2854	0.00401218	0.028283
FADS2	1.28514	1.1012e-05	0.000333011
CDCA3	1.2849	2.1106e-05	0.000542966
RNF157	1.28477	0.00241449	0.0197816
CIART	1.28429	0.000379212	0.00492218
C12orf75	1.2826	0.00761724	0.0450517
UTP23	1.28206	0.000428338	0.0054176
POMT2	1.28184	9.50171e-05	0.00172587
MIR4712	1.27973	0.00076781	0.00860985
ESCO2	1.27739	0.000107025	0.00188491
OTUD7A	1.27699	0.00472369	0.0318947
NREP	1.27608	0.00119811	0.0119577
RFC5	1.27607	7.59868e-05	0.00144968
CEP85	1.27491	0.00020687	0.00312586
ZFP37	1.27489	0.00195729	0.016963
CKMT2	1.27462	0.000896103	0.00962431
PCNA	1.27441	0.00113623	0.011483
COL28A1	1.27437	0.000368446	0.00482096
FBXO16	1.27427	0.000103596	0.00183623
GMDS	1.27324	0.00188241	0.0164963
LRRC20	1.27268	0.00190559	0.0166162
SLC25A12	1.27112	0.000720474	0.00823332
PCDHA10	1.27102	0.00216623	0.0181802
EID2B	1.27096	0.00783094	0.0459563
C4orf46	1.27017	0.0011151	0.0113157
ZNF271P	1.26941	0.0011611	0.011668
PYCR3	1.26813	0.00578341	0.0368508
NEURL1	1.26772	0.00588445	0.0372649
CEP72	1.2667	0.00195849	0.0169668
PSD	1.26533	0.00218568	0.0182872
MTRNR2L3	1.26516	0.00814358	0.047207
NUTM2G	1.2648	5.05377e-05	0.0010751
CCDC169	1.26338	0.00456994	0.0311059
NRM	1.26317	0.00154542	0.0142975
ADAM32	1.26134	0.00645715	0.0399897
LOC101927943	1.26103	0.00772205	0.0455059
LCORL	1.26006	0.000980525	0.0102899
LINC02108	1.25991	0.00314427	0.0238267
GPRC5B	1.25795	0.00055805	0.00671817
EFL1	1.25786	0.00252725	0.02046
NUDC	1.25751	1.94621e-05	0.000515543
SERTAD4	1.25477	0.00364991	0.0264278
OGN	1.25452	0.00350443	0.0256666
GTPBP8	1.25444	0.000252074	0.00363963
BMP8B	1.25404	0.000763386	0.00857941
MEX3A	1.25306	0.00527032	0.0344205
ZNF300	1.25123	0.00883177	0.0498339
DBR1	1.2502	0.00110103	0.0112381
LOC100507437	1.24952	0.000422239	0.00536133
PCGF6	1.2484	0.00735124	0.0438894
RPS6KL1	1.24604	6.95858e-05	0.00135252
ESPL1	1.24546	0.00122441	0.0121583
STXBP5L	1.24406	0.00482938	0.032349
RBBP4	1.2431	3.19706e-05	0.000745685
ACAP3	1.2431	0.000769884	0.00862035
SPIB	1.24244	0.00651073	0.0402229
MYT1	1.24175	0.0040624	0.0285068
WDR97	1.24172	0.000638152	0.00741934
CNPY4	1.24147	0.000135119	0.0022331
AGPAT5	1.24059	0.0012584	0.012367
ITPK1-AS1	1.23956	0.00124519	0.012277
C3orf67	1.2394	0.00138742	0.0132179
SYT16	1.23784	0.00869833	0.0493535
PHF13	1.23723	0.00138676	0.0132173
FIZ1	1.23708	0.000429316	0.00542393
HIST2H2BE	1.23648	0.00595015	0.0375972
CPEB1-AS1	1.23557	0.000381101	0.00493927
ANKS1B	1.2352	0.00675147	0.0413953
RIPPLY3	1.234	0.0058321	0.037019
MAST2	1.23379	0.000138348	0.00227325
COX17	1.23348	0.000286989	0.00400886
LOC102724219	1.23284	0.00151769	0.0141103
GFER	1.23275	0.00456577	0.0311055
RTL6	1.2321	0.00143687	0.0135466
WDR76	1.23206	0.00199324	0.0171763
SDR42E1	1.22974	0.00493426	0.0328388
SMC3	1.22876	0.00306135	0.0233618
TTC3	1.22864	0.00181755	0.0160891
TMEM106C	1.22813	0.00185397	0.0163132
PCDHB16	1.22812	0.00618946	0.038714
RTN3	1.22801	0.000343384	0.00457195
DBP	1.22577	5.73935e-05	0.00118009
METTL27	1.22426	0.00665249	0.0409482
ALMS1-IT1	1.22423	0.00304852	0.023303
SPIRE2	1.22419	9.13825e-07	4.81048e-05
RIF1	1.22235	0.000183444	0.00283983
RHNO1	1.2222	0.000729044	0.0082977
ZNF780B	1.22046	0.000200769	0.00305397
CISD2	1.21863	0.000550674	0.00665757
CEACAM1	1.2183	0.00118141	0.0118355
H1FX	1.21826	0.000725006	0.00826849
ATG4D	1.21782	0.00528322	0.0344652
RACGAP1	1.21759	0.00456936	0.0311059
TUBA1A	1.21757	0.00187037	0.0164161
PAXBP1-AS1	1.21694	0.000494083	0.00609655
ENO2	1.21642	0.000148519	0.00241421
PMAIP1	1.2158	0.00701551	0.0425412
TMEM132A	1.21525	0.00167734	0.0151623
TSIX	1.21445	0.00402059	0.0283335
ACYP1	1.21304	0.000345123	0.00458974
GAMT	1.21251	0.00543517	0.0352743
LINC00908	1.21225	0.00703903	0.042607
PAK1IP1	1.2093	0.00497264	0.0330072
CXADR	1.20872	0.0012986	0.0125987
NUDT21	1.20817	2.09575e-06	9.04662e-05
NOS1AP	1.20798	0.00299976	0.0230714
ATAD2	1.20742	5.10467e-05	0.0010839
PRUNE2	1.20696	0.00371593	0.0268182
ENOPH1	1.20612	0.00206607	0.0176104
C11orf80	1.20572	2.26516e-05	0.000574269
PCNX2	1.20544	5.25293e-09	8.36877e-07
FOXM1	1.20405	3.80392e-05	0.00085279
ESRP1	1.2027	0.00280417	0.0220353
ELAVL3	1.20222	0.00475658	0.0320217
MSI2	1.20061	1.7441e-06	7.93254e-05
SAMD1	1.19938	0.000104236	0.00184614
TIMELESS	1.1987	0.000109335	0.00190528
MTRNR2L4	1.19819	0.00264458	0.0211315
DISC1-IT1	1.19692	0.00635465	0.0394731
MRPL21	1.19628	0.000271681	0.00384941
DHRS4	1.19581	0.00165378	0.0150074
NSL1	1.19527	0.000102149	0.00181482
SMS	1.19318	0.000729757	0.0082977
DARS2	1.19288	0.000371053	0.00483648
MOGAT3	1.19238	0.000621413	0.00728431
SAMD15	1.19226	0.00113727	0.0114843
INIP	1.19221	5.23948e-05	0.00110283
C9orf142	1.19216	0.00487641	0.0325908
RPAP3	1.19194	0.000592468	0.00702834
CDKN2B-AS1	1.19177	3.23122e-05	0.000750574
PRMT6	1.19131	0.000541284	0.00656148
CCDC138	1.19111	0.000267637	0.00381111
PRC1	1.18985	0.00177182	0.0157888
ZNF736	1.18966	0.000136769	0.00225219
ZNF713	1.18926	1.4002e-06	6.78931e-05
NCAPD2	1.18858	0.000607187	0.00715443
TSNAX	1.18816	3.71642e-05	0.000839662
DNAJC9	1.18773	0.00227721	0.0188931
LINC01128	1.18755	8.31697e-05	0.00154903
LIG1	1.18701	0.000572781	0.0068628
MCRIP1	1.18698	0.00617372	0.0386342
NRSN2	1.18649	0.00287717	0.0224228
[truncated: 578 more rows]
