# Supplementary material for: Network Analysis Identifies Drug Targets and Small Molecules to Modulate Apoptosis Resistant Cancers
Source: Cancers (Basel). 2021 Feb 18;13(4):851. doi: 10.3390/cancers13040851 (PMC7922238; doi:10.3390/cancers13040851)
Supplement: Supplementary file 1 [file cancers-13-00851-s001.zip › SupplementaryFigures_tables/SupplementaryTable2.xlsx]

## Sheet: TableS2
Supplementary Table S2
Upregulated genes GBM in comparison to normal (FC:2, adj-Pval<0.05)							Downregulated genes GBM in comparison to normal (FC:2, adj-Pval<0.05)
Genes	logFC	adj-P-Val					Genes	logFC	adj-P-Val
GLS2	4.57328	1.01481e-09					IKBKB	-1.39888607481617	2.99994e-14
PEBP1	1.14191	1.65264e-06					CA9	-5.12240798822522	7.13266e-05
GRIN1	7.75868	3.85865e-07					CYBB	-1.68393131429754	0.00305868
PRKCG	7.35504	3.00461e-11					RHOA	-1.0943733867959	5.7304e-10
OPALIN	7.0979	3.12557e-06					DPP4	-2.07938152724393	0.0348563
RYR2	7.08494	9.48848e-11					LPCAT3	-1.608343150565	5.66505e-10
GABRA5	7.04049	4.39074e-08					FANCD2	-3.33696562556371	3.28592e-13
NEFM	7.00418	1.60891e-07					TP53	-2.63884860942987	3.23428e-13
SLC6A7	6.97769	6.7513e-10					NFE2L2	-1.0340216551111	1.86781e-07
CACNG3	6.93774	8.81512e-08					STAT3	-1.02714921549941	1.09843e-06
SLC17A7	6.93104	1.19416e-06					AURKA	-3.23086868505625	1.41205e-13
NEUROD6	6.90549	5.76032e-12					RIPK3	-1.70641735276029	0.00108861
RASAL1	6.89905	2.42941e-09					RIPK1	-1.30546572038339	8.32935e-09
SYN2	6.83677	1.03917e-07					CASP1	-2.76825855460396	9.68161e-08
GABRA1	6.81071	3.38078e-06					GSDMD	-1.92339113888135	0.000328487
CACNA1B	6.78343	2.04705e-08					MYBL2	-7.70797926204691	2.71729e-24
KLK7	6.77929	6.75799e-12					UBE2C	-7.60960546579797	2.95617e-28
CHD5	6.77055	8.3687e-09					TOP2A	-7.55171626601514	8.63094e-25
C1QL3	6.75519	8.97026e-11					RRM2	-7.4434986554132	6.87581e-32
ATP8A2	6.72339	1.19945e-11					PBK	-7.22325592938265	9.81712e-25
SVOP	6.72009	8.86918e-08					HOXA7	-6.91337476355206	2.94656e-07
SV2B	6.71113	2.19908e-08					SHOX2	-6.89844341183198	1.89741e-16
PACSIN1	6.66843	1.79336e-08					DLGAP5	-6.88360075044711	2.2261e-23
TMEM132D	6.61233	1.18549e-09					CCNB2	-6.83309240610485	4.47302e-25
KCNV1	6.5811	1.1445e-09					BIRC5	-6.81068258832905	5.81143e-22
MPPED1	6.53965	5.10643e-10					MMP9	-6.78671719725567	3.85576e-09
SST	6.52763	8.96959e-09					MELK	-6.77754856023752	2.35614e-22
ATP2B3	6.51303	1.72368e-09					EPR1	-6.71171897162845	6.83342e-21
PNMA5	6.51145	2.90757e-14					KIF20A	-6.67281045555399	1.07398e-25
CPNE6	6.50877	1.4164e-06					NDC80	-6.63921498846064	1.02347e-26
MAL2	6.50818	1.64986e-07					FAM64A	-6.63588337703508	7.19874e-19
CALY	6.50308	1.55517e-06					AURKB	-6.60503239105903	1.7059e-22
SLC12A5	6.45824	1.6393e-09					CDC45	-6.58157861143762	2.97115e-19
SLC8A2	6.44961	5.79748e-09					NCAPG	-6.49283979516146	2.54164e-26
TRHDE	6.43613	4.43388e-11					HOXA10	-6.43379986614242	5.5579e-09
SULT4A1	6.39688	3.30192e-08					TROAP	-6.19182170692913	2.93778e-20
MYT1L	6.37506	1.05776e-06					POSTN	-6.1875258693889	7.43133e-05
KIAA1239	6.33674	3.38716e-12					HOXC10	-6.12517553145259	1.3376e-05
FTHL3	6.30765	1.04025e-47					LTF	-6.05996233501044	0.000320583
GABRG2	6.27704	9.49558e-06					HJURP	-6.02858177209952	9.04641e-23
HCN1	6.25931	4.07774e-08					BUB1	-6.01391733270966	2.86891e-25
SLC6A17	6.24113	3.42493e-09					EN1	-5.95549460285905	2.53153e-07
FRMPD4	6.23223	2.14434e-10					KIAA0101	-5.91077469064545	7.58332e-20
C13ORF36	6.22015	2.98831e-09					HOXA5	-5.89948261087808	4.19749e-10
GDA	6.20994	7.95308e-08					HOXB3	-5.88584030749792	1.19754e-06
DDN	6.20983	4.24124e-11					PLA2G2A	-5.83406013392129	0.000205685
NEFL	6.20806	1.01289e-05					HOXD10	-5.81425343748101	7.73184e-07
HRNBP3	6.20279	6.66165e-08					NKX2-5	-5.78670289326476	5.72969e-07
KCNC2	6.19894	5.80751e-07					ASF1B	-5.76783742940311	2.32004e-24
FAM163B	6.14318	2.86747e-08					DPEP1	-5.70966354214596	6.13832e-08
CAMK2A	6.1423	9.38737e-09					HOXA4	-5.69638753897658	1.13749e-05
SYNPR	6.1387	1.18801e-06					KIFC1	-5.67456638335258	4.08453e-18
CDH9	6.13501	8.95592e-12					HOXA3	-5.65543476862771	9.21804e-08
SSTR1	6.12684	9.01097e-09					MKI67	-5.64324424883454	7.33682e-16
CREG2	6.08526	1.13407e-09					HOXD9	-5.59809160264992	3.16914e-07
LRTM2	6.08015	7.70344e-08					IGFBP2	-5.58905395044996	6.17413e-15
A2BP1	6.0765	1.41473e-07					KIF4A	-5.58693547563004	3.2385e-22
TMEM130	6.07624	1.3051e-08					NUSAP1	-5.57685570795194	3.26771e-22
WSCD2	6.06813	4.63952e-08					SAA1	-5.51623835899374	0.00106054
DLGAP2	6.05507	3.1972e-09					PITX1	-5.51417842696836	6.49754e-07
CPLX2	6.0421	4.00914e-06					CENPA	-5.48098299359005	6.76677e-21
CHRM1	6.01741	1.33362e-07					FAM111B	-5.46118627480913	1.1897e-16
VSNL1	6.00619	1.98079e-06					HOXB7	-5.439969138746	3.15537e-07
KLHL1	6.00325	1.14358e-15					CEP55	-5.41528760294001	2.4522e-25
CCKBR	6.00026	5.01669e-09					COL3A1	-5.41176342219047	3.49077e-08
TBR1	5.98635	1.63565e-09					ABCC3	-5.37194576926244	1.38246e-08
SYT1	5.97957	3.46754e-08					TTK	-5.31621455260278	2.84976e-15
WBSCR17	5.97801	1.0061e-05					HOXD11	-5.29885072902765	8.03044e-06
MCHR2	5.97241	6.48877e-15					HOXD13	-5.29800390102472	0.000239188
KCNT1	5.96054	4.83655e-07					E2F8	-5.26989477933246	1.03529e-17
CHGA	5.94648	2.31332e-05					CDCA2	-5.26153955428217	3.11495e-17
HTR2C	5.94568	1.50541e-12					ADAMDEC1	-5.25218137798892	5.7728e-07
GJB6	5.89477	9.66443e-06					KIF2C	-5.24180186095417	3.97103e-19
HRH3	5.89264	2.47934e-08					SGOL1	-5.23301636576977	4.74426e-16
SLC32A1	5.89012	1.56237e-06					HOXD8	-5.22948268590677	1.73402e-06
RXFP1	5.88655	3.76868e-16					CENPK	-5.21221920657121	1.29752e-19
STYK1	5.87667	3.69935e-12					GTSE1	-5.18384978874249	7.92912e-18
UNC13C	5.87156	3.19611e-07					KIF14	-5.1589320282978	4.2537e-17
CRYM	5.86362	4.05858e-06					MEOX2	-5.14940681144686	8.67082e-06
CACNA1I	5.8474	8.81219e-11					SRPX2	-5.11327368777228	4.36014e-10
GABRB2	5.83943	5.38855e-08					LOC100271831	-5.09706640073543	6.17966e-10
WIF1	5.82568	1.9461e-05					ESCO2	-5.07412982763312	1.62985e-15
SLC30A3	5.81659	9.59302e-09					BUB1B	-5.06899707680162	1.53131e-17
LOC286002	5.77884	5.47069e-09					IGF2BP3	-5.06478694068175	5.98806e-12
CCK	5.77688	1.73854e-05					E2F2	-5.0645287915388	7.41599e-14
GPR26	5.76459	1.04846e-06					SPOCD1	-5.05364121343407	1.46781e-07
SYT13	5.7412	1.25374e-06					CDC25C	-5.03788960607904	2.41903e-13
PPP4R4	5.72699	8.17466e-10					E2F7	-5.02577708601005	3.0028e-17
CELF4	5.69699	3.85865e-07					METTL7B	-5.00646319359228	1.27557e-08
AK5	5.69141	1.20019e-08					CD163	-4.96450162103336	5.9892e-08
FADS6	5.68067	2.76209e-16					NUF2	-4.95375414963954	1.83553e-16
WNT10B	5.67008	2.33809e-10					COL4A1	-4.9507883941848	6.18677e-16
ICAM5	5.65236	4.43515e-09					CHI3L1	-4.92138468222202	5.71794e-05
GABRG1	5.64766	7.27833e-07					TREM1	-4.91977013360553	1.36792e-06
HTR5A	5.64718	9.24405e-09					PKMYT1	-4.89441166785544	3.44921e-16
DRD1	5.63157	1.219e-10					FOXM1	-4.87661689479573	5.87898e-17
GAD2	5.62707	2.0574e-06					GSC	-4.86731682347365	1.79186e-10
KIF12	5.62227	2.48747e-27					CDK1	-4.86718375085409	2.08425e-18
GABRA4	5.62151	9.431e-07					HOXA2	-4.86256946854953	2.97643e-05
RASGRF1	5.62143	8.06778e-09					ASPM	-4.86251554374029	1.3723e-13
NELL1	5.61521	1.17726e-06					MLF1IP	-4.86044081953428	1.80645e-18
KIAA1644	5.61449	1.03525e-07					KIF18A	-4.86000311187578	4.33471e-18
MAP7D2	5.60282	6.73774e-09					DTL	-4.83074964389166	1.37034e-15
SNAP91	5.60272	6.01836e-06					HOXB2	-4.82494260010458	2.15479e-05
FAM153B	5.5855	7.57655e-17					IQGAP2	-4.81752298284432	7.25862e-20
KIAA0748	5.58184	1.40007e-10					OIP5	-4.7930172708914	2.78906e-17
CPLX3	5.57825	4.75587e-10					HOXB4	-4.75582668662651	0.000198778
ST8SIA3	5.56468	2.03096e-05					CASC5	-4.75519051205753	5.02982e-13
ACCN1	5.56248	1.41452e-07					SKA1	-4.74930718159347	3.36703e-15
LOC151009	5.5621	6.6925e-10					EZH2	-4.74877748520207	2.32391e-20
JPH3	5.56117	3.4576e-06					ESPL1	-4.748201369804	4.13218e-15
SYCE1	5.55781	5.33334e-10					NOX4	-4.74620647409144	4.80977e-15
KIAA1045	5.55685	9.0152e-09					NNMT	-4.73685166915771	6.64527e-06
NEUROD2	5.55353	2.72572e-06					MFAP2	-4.72809713376495	2.93606e-08
SOHLH1	5.54387	3.18103e-10					MCM10	-4.72462592161405	3.04247e-12
GLP2R	5.54337	1.49211e-21					IBSP	-4.70668522233476	0.000191716
RELN	5.54083	1.60584e-07					F2R	-4.68990023888286	2.58194e-24
DRD5	5.53713	8.53671e-15					H19	-4.68559525573992	0.00378968
SYT4	5.53712	2.9192e-06					CA3	-4.63239859883149	8.13524e-05
PDYN	5.50823	3.85594e-05					APOBEC3B	-4.62207321153909	3.34865e-13
CNNM1	5.49419	1.15194e-08					TGFBI	-4.610211876954	1.11181e-10
CNGB1	5.49295	5.26179e-12					GPR82	-4.60697393741031	9.83735e-13
LRRC7	5.46946	1.78946e-09					HPD	-4.59507427926619	8.00425e-06
CDH18	5.46713	3.00288e-06					SPC25	-4.58713294489764	7.11732e-14
GPR22	5.45085	1.03248e-08					HMMR	-4.57501109790947	1.27297e-14
GPR83	5.44909	1.17853e-09					KIF23	-4.57390759219295	2.33623e-16
PABPC1L2B	5.44213	4.36005e-08					GPX8	-4.54754965572446	7.791e-11
PTPN5	5.43957	3.93033e-06					CDC20	-4.5344543561629	5.1136e-14
GRIN2B	5.43668	6.35842e-14					PI3	-4.53346695261147	0.00624818
PCLO	5.42762	3.94441e-08					OTP	-4.51572181939764	6.35941e-05
FAM123C	5.42629	2.88736e-07					HOXC6	-4.5088083061105	3.94487e-06
CUX2	5.42327	2.96113e-07					HOXC4	-4.50315025999447	4.80977e-15
NPTX1	5.41979	1.53582e-06					UBD	-4.49215382391115	1.69417e-06
GRIN2A	5.41613	2.44441e-07					APOL4	-4.48559415829421	3.86102e-07
PPP2R2C	5.40528	1.18869e-07					HOXA1	-4.48418023408749	2.99274e-09
CKMT1A	5.39956	2.90246e-06					RAB42	-4.40112639342509	1.31619e-16
SSTR3	5.37991	1.65429e-16					SAA2	-4.39813524490058	0.00765193
KCNB2	5.37824	8.81219e-11					ORC1L	-4.3598904823302	1.37034e-15
CAMKV	5.37425	6.77702e-07					HAND2	-4.34197561016264	0.000395707
SHANK1	5.37051	1.85311e-07					COL1A1	-4.32295208775168	5.24026e-05
SNCB	5.36394	1.45938e-06					CDCA7	-4.31261253154813	5.5415e-18
KSR2	5.35727	1.23101e-06					MS4A6A	-4.29078854180145	1.71962e-11
KCNJ3	5.35099	1.40598e-07					IRX5	-4.28095264171069	3.41603e-07
RIMS2	5.34982	2.3956e-06					CKAP2L	-4.27038402410959	9.36212e-14
GRM4	5.34368	1.02481e-09					WEE1	-4.25795369243069	1.19752e-24
FSTL4	5.33999	3.70812e-08					CDCA8	-4.24245662842387	6.85991e-15
LOC285780	5.33962	4.88333e-10					FCGR2B	-4.23873149457642	2.16983e-05
CALN1	5.33637	2.15469e-08					RAD51	-4.22999506844483	6.9882e-16
OLFM3	5.29738	8.60372e-08					TUBA1C	-4.22442452040414	1.45789e-13
GPR6	5.29338	1.29685e-13					TNC	-4.19427422044471	1.33928e-12
HOOK1	5.29161	2.06111e-10					TFPI	-4.18615410111658	8.36312e-11
RTN4RL1	5.28832	4.66362e-10					CENPM	-4.18422250091582	2.5327e-13
CAMK1G	5.28335	9.98576e-07					HOXC9	-4.17309480792644	0.000215083
ANKRD56	5.28173	8.91604e-14					SKA3	-4.15632967392834	6.64059e-12
SLC7A4	5.27585	1.51841e-11					C9ORF171	-4.15397750407887	1.38382e-05
CPNE7	5.27391	7.51845e-08					CPXM1	-4.14486117537999	3.48044e-11
SRRM4	5.2695	5.24136e-06					NCAPH	-4.14270265820202	1.39373e-13
FSTL5	5.26641	3.00171e-09					CCNA2	-4.14118546789022	5.91746e-16
IQSEC3	5.26149	1.08669e-07					CYP19A1	-4.13825567922419	1.41963e-08
SLC6A15	5.25275	1.23101e-06					CSTA	-4.137310919389	5.2603e-09
SLC1A6	5.25045	9.59907e-06					ANGPT2	-4.12882266942737	2.1889e-13
SNAP25	5.24241	1.11027e-07					SCNN1B	-4.09003733666807	0.00150106
PHYHIP	5.22168	3.16369e-10					C21orf62	-4.08506242479953	5.84887e-07
EMX1	5.20127	1.4819e-08					ST14	-4.08371647807072	2.27358e-10
GLT1D1	5.1977	4.89375e-10					NR5A2	-4.07586349738927	2.53295e-14
DOC2A	5.19549	2.37443e-08					HOXA11	-4.06793921191935	0.000125954
MTUS2	5.19479	4.29034e-13					MDK	-4.06297328313726	2.51474e-14
KCNA4	5.19277	6.11647e-10					CXCL10	-4.05168140418279	1.35413e-05
HIPK4	5.17872	9.42836e-15					KIF15	-4.05051962537949	3.33345e-11
PTGER3	5.17538	5.87088e-10					ZNF90	-4.04132294878959	1.22311e-24
CKMT1B	5.17283	7.47657e-06					EXO1	-4.04050758985972	4.92188e-12
HTR2A	5.16895	1.8433e-08					POLE2	-4.03201341762089	4.25705e-12
HS3ST4	5.16646	9.87554e-08					ENPEP	-4.02234155218118	1.22295e-13
CLEC2L	5.16143	1.33056e-06					RPS27	-4.0186378817795	2.83124e-22
ANO3	5.15952	1.02265e-08					TIMP4	-4.01606470425919	2.59251e-08
SH3GL3	5.15889	7.81402e-07					ANXA1	-4.01229335532191	3.10981e-09
GALNTL6	5.14861	7.73143e-17					TNFRSF12A	-4.0043521657573	1.0311e-10
RIMBP2	5.14851	4.5425e-08					SPC24	-3.99913288908544	5.15626e-08
CNTNAP2	5.12882	6.38139e-08					KIF18B	-3.99589881859014	7.57854e-09
CBLN2	5.11295	2.79915e-06					MMP7	-3.99442252375256	0.00356581
EIF4E1B	5.10849	8.34378e-16					RCC1	-3.98549589875979	2.47314e-12
OPRK1	5.10808	4.14102e-07					DMRTA2	-3.98487565900896	0.000563088
GRM5	5.10688	1.41294e-06					HOXD4	-3.97698610971694	1.64635e-05
LRFN5	5.10317	2.51767e-06					GPR65	-3.97696123031397	1.89198e-11
HS6ST3	5.09689	2.05869e-07					HOXC8	-3.97621453569996	0.000122761
CPNE9	5.09451	1.23543e-12					PDPN	-3.96425523162153	1.03037e-08
LRFN2	5.09171	2.70841e-08					PTX3	-3.96324937178035	1.66389e-05
CARTPT	5.09128	3.08598e-07					HOXC13	-3.96011837637448	0.00456141
KCNJ4	5.08758	8.70712e-09					NKX3-2	-3.95904600586782	3.94055e-06
TAFA1	5.07865	3.37483e-07					ANXA2P2	-3.95563293175185	7.67275e-11
CALHM1	5.07534	3.17316e-16					MS4A4A	-3.94706925455688	9.494e-09
ISLR2	5.0735	1.86545e-08					HOTAIR	-3.94365520127778	0.00202314
SYN1	5.07304	1.1445e-09					TMSB15A	-3.93665155182452	0.00373436
ARHGDIG	5.07179	1.20143e-06					NEIL3	-3.93281648752845	2.5209e-10
RFPL1S	5.07003	4.25783e-09					LEFTY2	-3.92513748261853	8.2067e-06
DACH2	5.06646	1.12833e-07					UHRF1	-3.92104923399594	9.72172e-11
CNTN3	5.06168	9.72229e-06					EGFR	-3.91909018042007	0.0011416
PRMT8	5.05705	6.77474e-08					CHI3L2	-3.91205003144025	0.000105595
TMEM155	5.05527	2.06392e-09					SIGLEC7	-3.90090566865116	5.35456e-10
KCNS2	5.0509	1.04011e-08					TMEM45A	-3.89871695177499	1.54303e-11
LOC158696	5.04528	1.32898e-09					SPINK8	-3.89460476708449	2.83195e-07
SCN3B	5.0335	2.23871e-09					LHX9	-3.89287958127858	0.000359651
PTPRR	5.03324	2.47934e-08					HOXC11	-3.88542708240381	0.00217319
SLC17A6	5.03014	2.79153e-05					PLP2	-3.86559588619243	2.06111e-10
CDKL5	5.02561	3.3866e-10					OSR2	-3.86506167492373	1.45898e-06
PTPRT	5.02479	2.19541e-06					FOXD3	-3.86347035198393	1.96102e-05
RLTPR	5.02127	1.82132e-09					HAS2	-3.84525850318231	3.14672e-11
FAM153A	5.01869	2.65119e-08					LOX	-3.84368005339944	1.22427e-05
CABP1	5.01146	2.13042e-07					SERPINA3	-3.83721570659281	7.62395e-07
TCERG1L	5.01122	2.52854e-09					TPX2	-3.83200699186884	2.36325e-13
HPCAL4	5.00907	2.50295e-07					TNFRSF19	-3.83082203423392	2.11326e-15
CDH12	5.00659	1.82465e-09					RAD51AP1	-3.82959102935068	1.52492e-17
SLC7A14	5.00361	3.99497e-07					CLEC5A	-3.82784816393634	3.20436e-06
TPPP	4.99734	5.14092e-09					PDCD1LG2	-3.81498227341552	1.49114e-08
PEX5L	4.99395	5.97603e-08					HOXA9	-3.81465521970406	0.00113515
RICH2	4.99098	4.89774e-11					FCGBP	-3.8115776227463	5.23606e-07
RGS4	4.99071	5.46975e-08					GALNT5	-3.80982267317628	0.000666725
INA	4.9903	0.000109595					SERPINH1	-3.80923364337024	2.3925e-16
VIP	4.98664	3.99691e-08					STEAP3	-3.79744868843078	9.01696e-10
C11orf87	4.98065	7.91982e-07					MSR1	-3.78534557166879	2.85101e-10
CCBE1	4.97916	4.51694e-14					CLEC4E	-3.77784325749686	1.04427e-05
SPHKAP	4.97643	3.08306e-06					SERPINE1	-3.77627806806596	1.589e-05
HTR1E	4.96253	1.31822e-12					IL1R2	-3.77497161592493	0.000254782
PCSK2	4.96223	0.000384809					PLAU	-3.76928499304873	2.29057e-07
SDR16C5	4.94332	9.53277e-09					EXOC3L2	-3.76835674373822	2.15927e-07
CDH8	4.94065	1.22339e-07					FAM60A	-3.76571063997437	6.08547e-14
EPHA10	4.93981	1.62393e-07					DEPDC1	-3.76505491808037	5.17225e-11
HTR3B	4.93842	2.35614e-22					IGFBP3	-3.75489676274372	2.40079e-05
HTR1A	4.93493	3.0943e-15					IFI30	-3.75417759117296	1.98928e-10
NRGN	4.9325	1.99778e-09					S100A4	-3.74820636985395	9.34162e-08
LOC440040	4.92223	1.42413e-10					COL4A2	-3.74379443744256	9.7661e-11
SYT5	4.91542	2.18301e-08					SLC47A2	-3.7405835092511	6.32362e-05
HMP19	4.91366	6.97947e-05					NEK2	-3.73867764910524	6.2941e-10
HECW1	4.90931	3.97456e-06					CKS2	-3.71628002721453	5.34394e-13
SNCG	4.90317	2.696e-10					ATP5EP2	-3.71261450516873	5.40792e-24
GALNT9	4.90166	1.30134e-05					GSG2	-3.6903902098382	1.48809e-11
GPR61	4.89818	7.78063e-13					MDFI	-3.68933007530964	3.86637e-07
NPM2	4.88551	1.34938e-07					PTTG1	-3.6775524527928	8.58283e-14
SLC35F3	4.87976	1.22828e-08					IRX3	-3.6754513283716	4.48768e-05
SH2D5	4.87832	3.92905e-11					IL2RA	-3.67538984711061	0.00298312
CACNG2	4.87341	1.90839e-07					POLQ	-3.66413912652808	4.22879e-11
PLCH2	4.87161	3.40311e-06					LOXL2	-3.66188204539161	2.8166e-08
VSTM2A	4.86922	0.000188006					RPE65	-3.66128289677309	1.66021e-05
PTER	4.86071	1.63712e-12					CXCL9	-3.65544945981108	3.83365e-05
GABRB3	4.85542	3.3853e-05					FPR3	-3.65312892562686	2.40561e-07
SPTB	4.85206	7.90797e-10					TGFB1I1	-3.64652353450471	1.50202e-19
FEZF2	4.84777	3.28817e-07					MMP14	-3.6440978444743	1.54675e-10
GRM1	4.84414	9.59302e-09					CDK2	-3.64164519923383	1.02347e-26
KCNJ9	4.83891	1.88862e-08					MMP2	-3.63991152367917	3.27141e-10
GRM7	4.83657	2.61492e-06					PLK1	-3.62864651730986	1.09337e-10
IL12RB2	4.83318	3.4945e-15					C10ORF81	-3.62101009662094	0.000189299
SYNGR3	4.82793	2.65486e-08					PLEK2	-3.61963418970145	4.99719e-09
VSTM2B	4.81198	8.35008e-05					SERINC2	-3.61816515418877	5.36353e-08
RIMS1	4.80655	2.80344e-07					EIF4EBP1	-3.58619340518174	5.81143e-22
TNNT2	4.78861	1.48794e-07					SIX1	-3.58309581506185	4.1071e-06
LOC283999	4.78816	1.44716e-05					AQP1	-3.57966383037757	5.55797e-05
ATP1A3	4.78319	5.15649e-06					MEX3A	-3.57579367856843	1.40958e-07
C9ORF4	4.78172	2.47387e-08					C11ORF82	-3.57166776659765	6.4857e-15
NRXN3	4.77546	1.56722e-08					ETV4	-3.565742847552	2.21297e-05
LOC100189589	4.76957	2.63344e-10					C4orf47	-3.564705722375	8.78934e-09
NOS1	4.76784	1.78866e-06					GDF15	-3.55057408954345	1.93432e-05
GNAL	4.76648	2.97308e-09					S100A3	-3.54848366261334	1.41473e-07
CALB2	4.76446	2.47918e-05					ERCC6L	-3.54847667506679	2.65886e-12
SCN2B	4.7621	6.81137e-11					FAM54A	-3.54243141859022	8.4624e-15
GRIN3A	4.76085	1.34193e-13					HELLS	-3.54230049857766	9.73312e-10
SEC14L5	4.75439	1.32775e-06					CD44	-3.53118762798643	4.37522e-09
BSN	4.75335	5.67982e-11					TMEM71	-3.52261181340782	2.44441e-07
C4orf50	4.75294	2.18085e-16					FOXJ1	-3.51412245179971	0.00021032
JAKMIP1	4.75294	6.1099e-07					FRRS1	-3.50271638759531	2.06259e-07
PPFIA2	4.75218	1.10052e-06					VIM	-3.50242497495344	1.23213e-19
DLGAP3	4.75098	3.35242e-08					HOXC5	-3.50003561823131	5.27047e-05
CELF5	4.75041	1.57649e-05					CCDC80	-3.49282746176076	4.53405e-15
GABRA2	4.74074	1.34802e-05					GAS2L3	-3.4916458094167	1.91039e-09
CACNA2D3	4.72612	2.36436e-07					LMNB1	-3.49098947828285	8.38319e-12
PLCXD3	4.72395	1.3162e-06					CNGA3	-3.48046130676587	0.000195735
PRKCB	4.71884	6.02625e-12					IQGAP3	-3.47647304477036	2.24265e-09
ACVR1C	4.70737	2.94669e-08					SFRP4	-3.47423035214603	7.46666e-07
KCNA1	4.70498	4.59345e-07					DEPDC1B	-3.47413797933906	4.21353e-09
AIFM3	4.7015	3.12223e-06					TBX15	-3.46339339142938	1.68028e-08
MYH7B	4.70054	4.40175e-10					CLEC12A	-3.45515297934257	7.50735e-05
GNG3	4.69939	5.61796e-07					HP	-3.45390464971888	0.00974585
NEURL	4.6956	3.10981e-09					EMP3	-3.44939140142458	2.17987e-08
GREM2	4.69241	6.11125e-08					ANXA2	-3.44693491249994	5.96295e-09
LPPR3	4.69072	0.000189921					TNFSF12-TNFSF13	-3.44339262381518	0.000201032
BHLHE22	4.69065	4.52613e-06					C7orf57	-3.44162032930273	0.00679376
EPHA6	4.68883	6.2977e-11					PPAN-P2RY11	-3.44027743867897	0.0153076
DCAF12L2	4.68659	9.35727e-11					LYZ	-3.43668606765689	8.55671e-06
FCER2	4.67796	6.7954e-08					CENPI	-3.43396489507186	3.47417e-09
CRHR2	4.66418	4.24231e-19					CELSR1	-3.43043580047826	0.000307425
PABPC1L2A	4.64916	8.08533e-10					TNFSF13B	-3.42812508353927	5.41054e-09
KCNJ12	4.64523	2.41164e-09					CD48	-3.4265832039493	2.64774e-06
EGR4	4.64517	2.37443e-08					TMEM195	-3.41880754409898	0.000117483
NDST3	4.64076	9.90111e-06					NES	-3.41781435020385	3.83858e-11
ELFN2	4.63811	5.44839e-05					HLA-DQA2	-3.41581807084672	0.00165271
CHRNA4	4.63758	4.66485e-05					ATP6V1B1	-3.41531006813072	6.73702e-06
LINGO2	4.63344	7.44677e-08					CENPF	-3.41177640723559	6.70237e-08
C5ORF40	4.63141	7.63946e-07					C6orf15	-3.40669294979702	0.0258371
SV2C	4.62943	1.29913e-12					CYTL1	-3.40656611452483	1.11331e-07
KCNH5	4.62805	1.39106e-10					SERPINA5	-3.39693141524688	4.33663e-05
KHDRBS2	4.62647	2.59251e-08					CRISPLD1	-3.39037276185319	1.76785e-10
WNK2	4.62615	3.13918e-05					GINS2	-3.38932884294195	3.08338e-11
CDKL2	4.61986	2.00268e-08					FN1	-3.38878847243946	3.42403e-09
PDE2A	4.61978	7.3621e-11					NMB	-3.38800400635427	3.16914e-07
TMEM215	4.61519	1.31229e-08					COL8A1	-3.37651532505078	0.00184787
ANKRD34C	4.61464	4.84183e-13					LOC647946	-3.37572611477824	0.00025234
HPCA	4.60866	9.27641e-08					SLPI	-3.37467661886965	0.00481296
DOC2B	4.60208	5.15626e-08					COL1A2	-3.36293943426596	0.000145226
PNMA3	4.59376	7.39258e-08					TBX5	-3.36264774865564	0.0420569
VWA5B2	4.59228	6.14385e-11					ITGA4	-3.35492275797702	1.12867e-08
TRPC5	4.58907	1.50416e-11					CA12	-3.3523973594865	4.53073e-05
SNORD115-26	4.5879	6.87405e-15					NID1	-3.35158583787791	3.17203e-11
SYT7	4.58592	7.46216e-08					VSIG4	-3.34073802944008	1.5706e-06
CHRNA2	4.58587	1.0179e-07					KIAA0040	-3.34052676535322	2.06111e-10
GNG13	4.58575	5.44463e-11					FMOD	-3.33669719276166	0.000471949
L1CAM	4.58537	6.53785e-05					GAPT	-3.3358140850421	4.07069e-08
CRH	4.5746	8.85544e-10					KLHDC8A	-3.33266990013187	1.51703e-06
DOK6	4.56913	1.1145e-07					SRPX	-3.32996006669315	4.62308e-06
MPP7	4.56892	4.58431e-10					ARHGAP11A	-3.32982579864235	2.11898e-13
ADAD2	4.56782	5.60582e-08					CDKN2C	-3.32490791768061	1.15194e-08
CNTNAP4	4.56585	0.000114206					CMTM3	-3.32482034054668	3.45924e-27
GABRD	4.56243	6.19382e-07					STON1	-3.31949213412848	1.80305e-09
CRHBP	4.55999	3.71812e-07					TACC3	-3.31612650230599	8.93348e-11
LGI3	4.55138	4.62308e-06					CASP4	-3.3153706321745	3.70759e-11
SHANK2	4.55122	6.12272e-06					SOX11	-3.31306968428056	1.11325e-05
KCNK1	4.55094	1.7576e-06					ID3	-3.31109311069255	4.05724e-11
RAB3A	4.54965	2.2813e-12					NRM	-3.31026086951994	2.53447e-21
KIAA1486	4.54521	8.36312e-11					CLIC1	-3.30511611625377	3.78574e-13
SLITRK1	4.54439	6.43185e-05					MEST	-3.30323074047593	8.40877e-07
NECAB2	4.54234	2.7687e-08					S100A9	-3.29048435273769	0.000506086
CA7	4.53666	3.63564e-08					EME1	-3.28981575298737	1.35033e-11
KCTD4	4.53636	2.67636e-06					TCF19	-3.28519253301775	4.97393e-14
NKAIN2	4.52857	1.23357e-05					CDK4	-3.28364934876077	0.000159028
ACTL6B	4.52758	0.00063891					PHEX	-3.28320316252776	3.78787e-09
SH3GL2	4.52356	1.55826e-05					SOCS1	-3.27693694233585	4.32642e-08
PTPRN	4.52355	2.63438e-05					ITGB3	-3.27371673376849	7.80244e-07
ZNF831	4.52104	1.72396e-10					BRIP1	-3.27366985346507	9.34162e-08
NGB	4.51883	1.80639e-05					LPL	-3.2722309970664	1.08819e-06
LOC338651	4.51835	5.97403e-09					IGF2BP2	-3.25539910025444	0.000825523
NGEF	4.51691	2.15837e-06					VNN1	-3.23769498765632	4.24265e-07
GLRA3	4.51375	3.53651e-05					MYBPH	-3.2349345220575	0.00505054
STMN2	4.51348	0.000518785					HOXD3	-3.23429702755722	0.00319517
SGSM1	4.5065	1.70439e-08					GATA4	-3.23307420652873	0.0102808
FBXO40	4.50586	1.26751e-15					MXRA5	-3.23208688983205	0.000392433
REPS2	4.50445	7.28742e-10					MACC1	-3.23072605046082	1.10523e-09
LOC283392	4.50331	8.50692e-13					HOXA13	-3.23056569960603	0.00215194
PAK7	4.5016	0.00021685					PYGL	-3.21774740061628	7.90878e-13
ADARB2	4.50084	8.82475e-07					SEC61G	-3.21685397775908	0.00313392
OCA2	4.49966	1.05541e-10					ABCA13	-3.21278889722816	0.00413212
KCNK9	4.49314	1.42915e-06					ADAMTS12	-3.20880908923827	0.000172331
C19ORF30	4.49171	1.00781e-05					TGM5	-3.20753197512365	0.00121324
PSD	4.48525	4.81882e-08					APOBEC3C	-3.20344236896133	8.36312e-11
SAMD12	4.48004	1.23206e-14					HOXA6	-3.20177061957023	7.35063e-05
PCDH11X	4.47676	0.000411491					ISL2	-3.20154220159274	1.12721e-05
RBP4	4.47559	1.3401e-07					SHCBP1	-3.20149778952559	2.57608e-13
LHFPL5	4.47328	1.86711e-14					HIST1H4J	-3.20030794690998	2.86691e-06
GRM2	4.47307	1.45204e-08					ALOX15B	-3.19838406714548	0.00355659
TAFA2	4.47014	1.63844e-09					FOXD1	-3.19339680031782	2.58375e-07
ABCC12	4.46599	6.27591e-08					C21ORF7	-3.1917162600913	1.38281e-06
ANKRD43	4.46491	1.9008e-10					LRRN4CL	-3.18743027971994	2.26778e-05
MATK	4.46152	3.58057e-10					TK1	-3.18424092980563	6.6009e-11
CACNA1E	4.45937	1.55315e-07					TEAD2	-3.18024491230574	7.43772e-09
ADAM11	4.45592	1.03492e-11					PLEKHA4	-3.17741092187337	3.11135e-09
KLK5	4.45462	1.95994e-14					WDR76	-3.17215035171794	9.44021e-14
SLC4A10	4.45259	6.30868e-08					S100A11	-3.17163221318301	3.87161e-09
FBXL16	4.45259	6.29734e-08					TIMP1	-3.16620745165396	1.18713e-05
SLITRK4	4.45247	1.18871e-05					GBX2	-3.16337488966691	0.00248227
NPY	4.45243	7.57649e-05					SPARC	-3.16074130214448	1.45455e-17
MCF2	4.45097	2.56737e-06					FANCI	-3.16043791919132	4.82718e-12
FAM153CP	4.45072	4.41882e-19					S100A10	-3.16006456668991	1.12841e-05
RTBDN	4.44537	4.26063e-08					TYMS	-3.1587447558298	3.21126e-10
EPHA8	4.4432	2.62248e-13					HOXB13	-3.15864426348927	0.0318127
NEGR1	4.44225	1.64467e-06					CSRP2	-3.14883371266587	1.50518e-09
CIDEA	4.43968	2.4345e-16					ANKRD22	-3.14740609449815	2.01584e-05
CDH22	4.43249	3.71553e-05					OR51E1	-3.14524982084009	0.000406548
UNC5A	4.42865	1.5706e-06					IDO1	-3.14473562209654	0.00482146
NAPB	4.42385	1.75242e-15					ITPRIPL1	-3.14253608632557	1.7051e-14
EPHB6	4.41795	2.00264e-08					PAX3	-3.14077440610386	0.0167554
GRIP1	4.401	3.28144e-07					TFAP2A	-3.13455210980224	0.00383967
CLEC4G	4.40034	1.71008e-07					GJA3	-3.13414886727299	0.000748056
RASGRF2	4.3983	1.04899e-14					CPVL	-3.11972809814533	9.24179e-08
PAK3	4.39676	4.63872e-06					EN2	-3.11936342235041	0.000208145
RGS7BP	4.39281	1.11528e-09					HNF4G	-3.11522996936241	3.97839e-08
SYP	4.38936	2.04268e-11					TSPAN6	-3.1084841422769	5.41072e-16
CACNG8	4.38778	1.19891e-07					MTHFD2	-3.1083699747986	3.61872e-12
ODZ2	4.38368	6.74114e-05					TRPM8	-3.10151893183783	0.000362065
SLC27A2	4.38084	4.49646e-09					GSX1	-3.10070282603201	0.00543271
SNCA	4.38053	5.30509e-12					CD248	-3.09905718646559	1.48917e-07
TMEM151A	4.38016	3.72909e-06					CBX2	-3.09643482896771	1.19323e-06
PAX7	4.37281	1.02541e-06					GBP1	-3.09453351273679	8.99615e-07
FXYD7	4.37134	8.72435e-05					CLCF1	-3.09266402082024	1.73521e-05
DNM1	4.36623	2.21142e-11					S100A2	-3.08774651256723	3.73456e-07
C6ORF27	4.36441	2.85101e-10					PLAC8	-3.08748172174607	0.00107916
HMGCLL1	4.36066	5.12177e-06					CD93	-3.08590561353399	6.11571e-09
ANK3	4.35901	1.3313e-11					SLC16A4	-3.07792199182873	2.5817e-08
RGS7	4.35874	1.2521e-06					GBP2	-3.07208468456306	4.14452e-08
AFF2	4.35851	9.74115e-05					CXORF64	-3.0708829026329	0.000237469
SERPINI1	4.3583	2.62442e-10					JUB	-3.06949556532128	6.40277e-13
CHRM2	4.35794	2.41757e-12					CLDN7	-3.06451190565276	1.88767e-10
BEND4	4.3578	9.35335e-06					MIA	-3.06331101406882	0.00132037
ELAVL2	4.35584	6.42759e-05					CHRNA1	-3.06153957488969	0.017762
STX1B	4.35111	1.35949e-10					IKBIP	-3.06092355528467	1.45455e-17
RSPO3	4.34479	3.96618e-07					FCGR2C	-3.06004733711297	1.99626e-05
C1QL2	4.34074	5.26522e-05					TRIM5	-3.05584268434291	3.61179e-14
PPP1R16B	4.34029	7.59266e-08					CDCA7L	-3.05542760787506	3.7669e-10
CBLN1	4.33363	4.84056e-05					CHRNA9	-3.05089890724281	0.00408812
EMID2	4.33024	2.91693e-05					GPX7	-3.04940924897716	9.85807e-18
SLC24A2	4.32843	3.06085e-06					CXCR2	-3.04907653624466	2.9216e-06
PROKR2	4.32718	2.2261e-23					CLEC18B	-3.04583682348538	1.04144e-05
CHGB	4.32321	7.47181e-07					FAM46A	-3.04478435867935	2.39115e-11
HS3ST2	4.32222	5.40279e-06					C15orf48	-3.04215049201983	0.000392676
SLC26A8	4.32175	3.99622e-12					CFI	-3.04031048450927	9.12252e-06
CARNS1	4.32125	0.000124194					IGFBP7	-3.03971201492612	3.05879e-09
CNTN4	4.31825	6.11749e-08					MGP	-3.03645152064749	0.000208772
UNC13A	4.31592	8.8985e-07					HOXB6	-3.03601525685262	0.00403838
2020-03-11	4.31584	4.51881e-11					FGFBP2	-3.03575361437513	0.00482414
CYP4X1	4.31164	5.99083e-10					ANG	-3.03555363702951	1.36192e-10
LOC283731	4.30377	8.94587e-09					CETP	-3.03280718434194	1.67891e-06
CRHR1	4.29066	1.11992e-06					CHEK2	-3.03231055703079	1.89741e-16
KCNH3	4.28273	6.84906e-12					ASIP	-3.02767757862698	2.08659e-07
CPLX1	4.27683	9.67565e-07					C5ORF39	-3.02469104053129	6.99496e-08
MUM1L1	4.27403	1.69234e-06					F2RL3	-3.02193367513967	2.46993e-06
KCNG3	4.27316	6.55347e-10					LIF	-3.02070746563141	0.00264991
ASPDH	4.27277	3.64648e-07					TAGLN2	-3.02044523225558	2.20621e-09
FLJ37307	4.27164	8.81777e-10					F2RL2	-3.02028449619315	9.68332e-05
GABRG3	4.2707	5.04482e-11					PIF1	-3.01607881918902	2.20215e-07
SLC22A6	4.25918	2.50007e-07					FAM119B	-3.01016820203316	3.95449e-05
TMEM151B	4.25321	1.10771e-07					C5ORF62	-3.00243647258561	2.10008e-07
DLG2	4.25024	4.11534e-13					FAM183A	-2.99817964325372	0.0147449
LY6H	4.24979	3.70677e-05					S100A8	-2.99756100187609	0.00225781
KIAA0513	4.24897	2.82526e-19					ECSCR	-2.99739506181057	1.50455e-09
DBC1	4.24651	1.04851e-05					LUM	-2.98761420933818	0.0013966
TTC9B	4.24497	0.000158629					EMR1	-2.98560851088115	0.000780224
LOC285696	4.2387	6.49702e-11					DENND2D	-2.97948984852334	7.38624e-08
TRPV6	4.23712	4.94668e-10					KIF11	-2.97236593959836	1.37685e-09
SLC7A10	4.2369	0.000366689					HMGA2	-2.97180135233069	0.013608
TAC1	4.23668	0.00569736					C1orf226	-2.97104103538372	2.96472e-11
PNCK	4.2366	1.68995e-09					AFAP1L1	-2.97043143877513	5.73111e-09
DYNC1I1	4.23448	5.4756e-06					APOC1	-2.96737626368286	1.39152e-06
RALYL	4.22953	4.11442e-05					CYP27B1	-2.9653275383461	0.00243237
GALNTL5	4.22292	6.12718e-10					ACTG2	-2.96395610819744	0.00116245
C1orf115	4.21932	1.54684e-12					NAPSB	-2.96334337058594	0.000413602
PDE1A	4.2187	5.18693e-10					HLA-DRA	-2.96195998758673	1.46286e-06
TCEAL6	4.21816	2.24927e-07					TGIF1	-2.96035564134998	4.58673e-21
RAB11FIP4	4.21799	3.55887e-10					EFEMP1	-2.95068147134241	4.54426e-05
KIF5A	4.21246	1.7592e-06					BCL2L12	-2.94994533250144	2.38493e-14
SLC22A8	4.20917	4.36222e-25					SMC4	-2.94972844820487	1.23126e-16
KCNH1	4.20849	6.34126e-06					CXCL11	-2.94877111260667	0.00342799
PNMAL2	4.20316	3.5798e-16					TMOD4	-2.94464359833307	2.96607e-05
OGDHL	4.20279	2.27648e-06					PROS1	-2.94437548505789	8.98995e-08
KNCN	4.19533	1.66724e-06					RNASE2	-2.94232825765312	0.000188011
MFSD4	4.19334	2.65485e-13					FPR2	-2.93581189867623	0.00159686
OTOF	4.19277	1.44301e-08					NIBAN1	-2.93563330679488	2.41724e-07
PRRG3	4.19136	8.95315e-08					DYNLT1	-2.93535155238261	2.33623e-16
LOC389332	4.18888	4.68828e-09					ACTL6A	-2.93306208620686	1.07299e-20
SLC6A20	4.18353	8.86918e-08					VEPH1	-2.9325508016824	0.0082498
NCRNA00087	4.1795	2.25355e-15					SLAMF9	-2.93083736566469	0.00393502
FGF13	4.17806	5.62663e-05					FCER1G	-2.92828145303152	5.56753e-08
NPAS4	4.17752	4.77196e-08					VNN2	-2.92490596721756	1.9957e-05
PRPH2	4.17117	7.34416e-11					CD99	-2.92184906950921	5.77092e-09
CELF3	4.16935	0.00029236					PRR11	-2.91983501473452	2.24779e-10
VSTM2L	4.16359	2.32857e-06					CENPH	-2.91979198468734	3.70759e-11
IPCEF1	4.1589	5.75896e-13					PLEKHG2	-2.91906948500738	3.03562e-13
SLIT3	4.15863	1.26539e-06					EDA2R	-2.91816907348024	9.7452e-05
CSMD3	4.15859	0.000166587					SLC34A2	-2.91740135730509	0.00127068
CASKIN1	4.15637	2.90445e-08					EMP1	-2.91414657307784	6.99581e-07
B3GNT4	4.15153	4.13174e-10					SMO	-2.91327028998576	4.14799e-14
KCNS1	4.15105	2.66793e-05					COL22A1	-2.91251937731624	0.00205337
STXBP5L	4.14867	6.38254e-06					GBP5	-2.91016645280271	0.000168299
KIRREL3	4.14851	2.29128e-06					C1orf158	-2.9093508260269	0.030093
C2ORF85	4.1445	0.000125195					CXCR4	-2.90817473984026	1.13409e-09
NMNAT2	4.14151	2.42593e-07					F13A1	-2.88959254957435	0.0259748
KRT31	4.14104	1.1916e-21					CD58	-2.887403876524	7.54264e-10
NEFH	4.13812	1.17212e-07					ANXA5	-2.8848213354029	4.51412e-14
CLEC4GP1	4.13604	1.1037e-07					CENPE	-2.8845804725058	1.49104e-07
PCDH11Y	4.13553	2.84188e-05					RDH10	-2.88380292638778	1.86413e-06
MAPK15	4.13534	6.14586e-05					ESM1	-2.88220919087859	0.00319433
SRCIN1	4.13026	4.54147e-08					FKBP10	-2.88209910239221	3.2576e-15
CDK5R2	4.1302	4.66366e-06					BEST3	-2.88037507104106	0.000178347
KIAA0319	4.12989	6.32286e-09					CARD16	-2.87975965051333	1.27816e-05
LOC643387	4.12645	2.54164e-26					PPIC	-2.87970654046989	2.67196e-11
ZFR2	4.12412	9.70743e-05					COL5A1	-2.87842151752459	0.00236124
ADAP1	4.11341	1.35944e-10					HLA-DMB	-2.87017950124077	4.46271e-07
JAKMIP3	4.10557	9.37983e-09					FBLIM1	-2.8656447076416	2.13873e-05
HBQ1	4.10366	2.55647e-11					C17ORF87	-2.85374985390461	5.57629e-08
CYP26B1	4.09913	6.36041e-07					BST1	-2.8523138756259	4.16262e-09
GRM3	4.09907	4.89311e-08					ITGA5	-2.85015978290764	2.12326e-08
ARPP21	4.09847	3.51084e-07					LOC151534	-2.84941924281076	3.12023e-09
RS1	4.09687	2.66984e-10					ADAM12	-2.8443129683265	4.7553e-05
NETO1	4.09621	0.000712968					ERP27	-2.84154076594195	0.00012257
SPTBN2	4.09498	2.95899e-09					MGC12982	-2.84097417632178	9.54068e-06
LOC285954	4.09266	2.13028e-09					PCOLCE	-2.83855874914611	0.000294438
LHX6	4.08859	1.2877e-09					PRPH	-2.83847909532022	3.16548e-05
AATK	4.08722	7.47651e-08					SPATA17	-2.83732280855246	7.73741e-05
ANKRD2	4.08682	8.30714e-12					BRCA2	-2.83702582364523	3.31897e-09
EPB41L4B	4.08498	1.54379e-06					WDR38	-2.8364554011143	0.024977
ODZ3	4.08476	0.00141284					KYNU	-2.83643897070885	3.57313e-06
RBM11	4.08459	4.85715e-07					CCNB1	-2.83487993378677	6.32286e-09
XKR7	4.07278	4.55695e-07					PRDX4	-2.83315268178073	1.3313e-11
PRSS3	4.06957	1.46104e-07					PRRX1	-2.83216619788428	3.91595e-11
CES8	4.06791	1.37734e-08					FSTL1	-2.82771238093509	3.40767e-12
CA10	4.0661	0.00606663					S1PR3	-2.82625043262403	2.75284e-09
LOC157627	4.06411	0.000554788					FBXO39	-2.82611561755095	4.78667e-05
MCF2L2	4.06106	2.14866e-07					LAMC1	-2.82036181085024	2.95933e-10
RAPGEF4	4.06068	2.46241e-11					SOX4	-2.81598253383282	1.41106e-05
SCN2A	4.06028	2.85559e-13					PTPN7	-2.815196590206	6.13832e-08
TUBB4	4.05872	4.13521e-05					MYO1G	-2.81479926437411	5.29134e-05
ZNF536	4.05736	1.85164e-05					ITGA1	-2.81023081266122	2.09072e-08
STX1A	4.05662	1.80347e-13					LAMP3	-2.80962305907035	2.45498e-07
MAP3K9	4.05387	4.5562e-08					EGFLAM	-2.8058196962793	3.73482e-05
PITPNM3	4.05383	2.09783e-10					PSMB9	-2.80425769736013	3.43478e-08
PDZD7	4.05312	1.59965e-10					SLC11A1	-2.79756755024577	1.13957e-05
CAMKK1	4.04943	7.56868e-12					LOC284276	-2.79706348084028	0.000939221
DPP10	4.0474	0.000378625					PSMB8	-2.78938841426942	1.46204e-10
PCDHA6	4.04712	0.000868423					LOC400759	-2.78890076329324	0.00167231
LOC284578	4.04587	1.8071e-09					TFAP2B	-2.78853300409171	0.0276001
GPR52	4.04194	8.18434e-22					ELN	-2.78691133659452	3.34873e-07
HAR1A	4.03345	4.98666e-08					EDARADD	-2.78632981513106	1.64143e-14
STXBP6	4.03171	2.02712e-07					SPSB4	-2.78236628661599	9.57055e-06
2020-03-04	4.03067	3.15929e-06					GZMA	-2.77678719267949	0.00188116
LOXHD1	4.02586	1.89419e-24					VAMP8	-2.77672974483851	1.37093e-06
PRKCZ	4.02378	4.05878e-07					LIMA1	-2.76999289334191	3.76093e-11
PCP4L1	4.0234	0.000129591					KCNMB1	-2.76876392138562	2.96254e-07
PTPN3	4.02165	4.32631e-05					C1R	-2.7671418435496	2.36674e-05
FRMPD2	4.02075	2.56378e-08					FBXO43	-2.75985308868998	2.89727e-06
ANO4	4.01593	1.91029e-05					LOC222699	-2.7571003715479	4.79181e-08
ATP8A1	4.01477	1.82132e-09					ZIC1	-2.75658392682655	5.69656e-08
CACNA2D1	4.00396	0.000259399					HS3ST3A1	-2.75115556444321	0.00289867
LCN15	4.00082	2.8687e-15					DLEU1	-2.74871886951152	2.88819e-12
ZCCHC12	3.99782	7.94966e-07					FAM115C	-2.74810082339771	1.49482e-05
FLJ40330	3.99384	1.64793e-07					SLC43A3	-2.74748853814352	1.60305e-11
KCTD16	3.98763	1.38207e-08					RBM47	-2.74648075317895	3.86492e-07
CALB1	3.98497	8.91385e-05					SLAMF7	-2.74372800771741	5.6571e-05
PCDHA5	3.98424	2.44215e-06					STC2	-2.74078875867967	0.000505067
GRIP2	3.98306	1.45314e-05					VCAM1	-2.73592954824835	0.000121729
PNPLA5	3.98247	1.28002e-14					C12ORF48	-2.73161043081249	7.08632e-11
ERC2	3.97695	1.06169e-10					CD1D	-2.73090783113171	2.79098e-06
GABRA3	3.96894	0.000530615					FCGR2A	-2.72889457142935	1.05457e-06
CDH7	3.96808	2.14398e-06					COL5A2	-2.72645942453978	6.77945e-06
CLVS2	3.96796	2.79758e-05					ASPN	-2.72164547611621	0.000492875
SPOCK3	3.96667	0.00035685					ANTXR2	-2.72086850464003	4.13419e-10
DGKE	3.9581	1.54303e-11					TSPAN12	-2.71376666742013	2.05524e-05
EPCAM	3.95605	4.50545e-08					POM121L9P	-2.71355806264663	0.000277407
KCNAB2	3.95447	2.2982e-14					ADAMTS6	-2.7134973725491	2.60776e-07
MOBP	3.95441	0.00565413					TMEM37	-2.71046837014824	2.51703e-07
ANKS1B	3.95399	2.03928e-06					LOC154761	-2.71016703457727	3.7151e-05
TNNT1	3.94988	6.52296e-05					SPP1	-2.70950672226011	0.000661448
LOC442454	3.94891	1.2262e-29					MRC2	-2.70884265476475	1.5569e-06
EPB49	3.94676	1.04229e-11					CD70	-2.70819636771267	0.0198879
KCNB1	3.94509	2.00521e-06					TNFRSF10C	-2.704468096766	1.72364e-06
RPH3A	3.94506	0.0015153					PPIL5	-2.70197889924986	5.2175e-15
ADRA1B	3.93686	2.10171e-10					CD276	-2.70036137039279	8.38908e-16
KIAA1543	3.93428	0.000400736					VEGFA	-2.69958097784827	0.000874701
C1QTNF4	3.93366	2.38449e-08					FOLR1	-2.69650835327821	0.0035255
KIAA1244	3.93275	4.34088e-07					HSPA6	-2.69329472588162	3.69664e-05
RSPO2	3.93007	6.44352e-05					TLR8	-2.69225056035053	0.000313421
SCN8A	3.92988	3.2286e-11					SLAMF8	-2.68777874146592	5.89716e-05
CNTN6	3.92968	2.36436e-07					CDH15	-2.68635567135593	0.0102033
GLRA2	3.92739	0.000359934					CLEC18C	-2.68466027742424	0.000221962
PALM2	3.92706	1.45567e-07					NAT1	-2.68406847887748	6.45525e-09
KCNK4	3.9249	3.66852e-08					SLC7A7	-2.67856992841468	8.59616e-09
PRDM8	3.92226	2.29563e-05					RNF122	-2.67422771327916	7.05532e-09
CNTN5	3.92152	2.59554e-06					MMP11	-2.67360323611336	7.57183e-05
PAK6	3.92003	7.37058e-11					HOXB5	-2.66851586764284	0.0181944
NCRNA00164	3.91933	8.00458e-13					TEKT1	-2.66810829341708	0.0433454
KNDC1	3.90371	6.11125e-08					C10orf55	-2.66207544085504	4.03362e-06
AJAP1	3.89181	2.07686e-07					MAP1LC3C	-2.65779871266824	0.000629428
SLC13A5	3.88889	0.00140015					MCM2	-2.65583812495795	2.4881e-09
HAS1	3.8852	2.65536e-06					HIST1H2BH	-2.65060442040138	4.61336e-05
ABCG4	3.88505	1.92319e-09					HLA-DPA1	-2.64917561157132	2.85598e-06
OR14I1	3.87378	1.12332e-16					C1QTNF1	-2.64850530907274	3.20248e-05
CDR1	3.87122	0.000550227					LOC400043	-2.64822036304988	5.32173e-06
NAP1L2	3.86798	3.32097e-08					GNG5	-2.64820213185244	4.59575e-17
HTR4	3.86576	3.32555e-08					WWTR1	-2.64796184664514	1.8866e-06
STXBP1	3.86472	1.07823e-14					CDC25A	-2.64642010899804	6.03e-07
RAB3C	3.86031	0.000260552					B2M	-2.64509365546007	1.7018e-10
MAG	3.85641	0.00532424					MS4A7	-2.64195674886164	4.68766e-06
ENTPD3	3.85525	3.65079e-05					MARVELD3	-2.64173255110098	0.00387988
SHISA7	3.85467	0.000459876					PRAME	-2.64086113758749	0.00920706
VIPR1	3.85181	1.7919e-08					HOXA11AS	-2.64016200778287	0.00289055
MAST3	3.84682	8.08643e-18					TLX1	-2.6369356088753	0.035336
TMEM88B	3.84299	1.67738e-07					MIR155HG	-2.63444186485258	6.14586e-05
KCNQ5	3.84122	6.43878e-05					LRRC17	-2.63392287781485	0.000164104
TMEM233	3.8402	2.49898e-06					VGLL2	-2.63210271966741	0.014619
HSPA12A	3.83794	9.49407e-13					MMP25	-2.63063450207795	3.35249e-05
NPY5R	3.8339	6.96144e-06					LRRC15	-2.63040850925039	0.0210978
CNTNAP5	3.8327	0.000116155					RAD54L	-2.62944566798713	8.96973e-07
ZC3H12B	3.82985	2.72238e-05					TRPV4	-2.62746771196138	1.88092e-05
NPTXR	3.82834	5.02112e-11					TERT	-2.62701303517883	0.00297414
CAMK2B	3.82797	6.75185e-07					CASP6	-2.6254219485788	2.83529e-17
CA11	3.82386	3.17304e-12					SYDE1	-2.62537027923148	3.56571e-19
PYDC1	3.82224	6.29491e-11					HAS2AS	-2.62336303678048	4.78085e-09
AKAP5	3.82208	8.59647e-14					FKBP7	-2.62294909243739	1.21811e-12
TAC3	3.82207	0.00143538					TMEM154	-2.621775014561	1.96364e-07
RUNDC3A	3.82197	3.57039e-07					HOXB9	-2.62034379216605	0.0071318
GABBR2	3.81972	6.79062e-05					POGLUT2	-2.6194907724774	7.7031e-13
ADCY5	3.81742	3.73397e-06					HK3	-2.61879695317333	0.000776158
NRG3	3.81287	6.78901e-06					RBBP8	-2.61769005206842	2.39295e-17
CCDC85A	3.80534	1.06286e-07					GIMAP2	-2.61473211947749	3.90784e-09
C1ORF173	3.80517	1.95874e-05					RAB32	-2.61414334782064	2.58174e-07
DNAJC6	3.8022	4.18404e-12					COL6A2	-2.61376703413128	0.00607049
RIMS3	3.801	9.18189e-09					TP53I3	-2.61066523148635	2.24351e-14
OPCML	3.7986	9.67821e-05					FAM83D	-2.60968521474727	2.55782e-05
NPY1R	3.79526	2.20717e-05					HSPG2	-2.60642549472648	4.77914e-06
KIAA1107	3.79266	2.33792e-13					NT5DC2	-2.60322253461413	2.14136e-10
CBLN4	3.78803	0.000466748					SERPINA1	-2.60193625644496	0.000170442
UBE2QL1	3.78669	5.94015e-06					LOC100216001	-2.6010249513346	9.2028e-06
NACAP1	3.7863	2.48747e-27					CCL14	-2.59969885840274	0.00330904
TAGLN3	3.78027	3.37057e-05					CAV1	-2.59823656298153	0.000329496
NRIP3	3.77814	1.20246e-08					GINS4	-2.59754228042411	1.80224e-11
ZNF385B	3.77742	0.000349113					GINS1	-2.59470114708861	2.45366e-09
HTR6	3.77492	5.70216e-10					SPRY1	-2.59390240156996	3.01979e-06
CD22	3.77489	4.4551e-05					LILRB2	-2.59357600273825	0.000165228
MAL	3.7685	0.000113953					DRAM1	-2.59264819665443	3.7208e-09
P2RX2	3.76843	7.44822e-09					CDCA4	-2.59194163249479	6.74739e-11
OPN4	3.76675	1.16267e-11					TREML3	-2.59119398537346	0.000899923
SEMA3D	3.76506	0.00172368					PGF	-2.58977057379458	1.00562e-05
SOSTDC1	3.76171	2.89516e-06					NID2	-2.5871263445832	7.04147e-06
CNKSR2	3.76086	1.0883e-10					IDH1	-2.58602398724789	3.60325e-16
PRRT1	3.75985	1.22865e-17					CDCP1	-2.58581982031961	0.000251636
CCDC64	3.75766	2.62029e-06					FZD7	-2.58448086847028	1.90035e-05
UNC5D	3.75457	0.000184052					DPYD	-2.58058629446306	2.83151e-05
KLHL34	3.74849	2.98114e-11					PLBD1	-2.58052525943403	2.59554e-06
CLCA4	3.74824	0.000558196					PTPN22	-2.57941412013433	5.81041e-05
BEX5	3.74736	1.53995e-06					SLC40A1	-2.57854410029305	5.1889e-07
HHATL	3.74305	0.000157842					MFAP4	-2.57562917745788	0.000342345
SMPX	3.74231	2.51951e-10					TUBB6	-2.57462749646103	5.47369e-07
FBXO2	3.73829	5.25391e-07					C9ORF44	-2.57459672635092	0.0154452
BDNF	3.73816	1.48429e-05					PDIA4	-2.57409612173806	1.17145e-13
LDB3	3.73802	1.83016e-06					LFNG	-2.57282942075224	3.37516e-06
MAGEE1	3.73609	1.38246e-08					AKNAD1	-2.57241097063975	0.00175704
MACROD2	3.73553	1.50705e-06					PABPC3	-2.57114231687086	6.04703e-21
NCDN	3.73474	2.53026e-17					FAM111A	-2.56968716558257	5.66519e-13
FRMPD2L1	3.72915	3.14672e-11					AEBP1	-2.56875058700025	0.000337026
JPH4	3.72707	4.70416e-05					DTYMK	-2.56669916277818	1.98314e-12
MC4R	3.72702	4.34846e-07					PTK7	-2.56640388926058	4.63509e-13
SYT10	3.72676	5.40792e-24					AR	-2.56639402968415	0.000488091
AGXT2L1	3.72533	0.000823109					FAIM3	-2.56630235018389	9.67369e-07
C14ORF162	3.72464	7.10069e-07					FLJ40852	-2.56521259634279	3.04096e-09
FAIM2	3.72389	3.63591e-14					RUNX3	-2.56486760347582	1.3244e-08
THEMIS	3.71609	4.00133e-09					HLA-DQB2	-2.56432093766901	0.00371782
ATOH7	3.71048	1.65133e-11					RPL39	-2.56160566170994	4.69027e-08
PPP1R1A	3.70898	0.000875474					PCNA	-2.56114527046953	1.32484e-14
GRIN2C	3.70426	8.88584e-06					LCTL	-2.56032990103324	0.000130716
STAT4	3.70356	4.25287e-06					NTN1	-2.56005871509692	9.62758e-08
PAPL	3.70283	1.51807e-06					FLVCR2	-2.55577749338807	4.18404e-12
FLJ32063	3.70191	1.01747e-08					CDKN3	-2.55504185339737	4.44044e-07
C9ORF125	3.6998	9.50895e-05					S100A6	-2.55493823421016	3.62117e-06
SCRT1	3.69794	0.00119359					ALOX5AP	-2.55448913733972	4.76404e-05
OR2L13	3.69765	1.6927e-05					COL28A1	-2.5536585956248	0.0262061
KCNAB1	3.69037	2.68206e-14					NSUN7	-2.55137131927213	0.00106434
KCNN1	3.69009	2.48856e-07					RGS1	-2.54539956840688	0.000929675
GAD1	3.68902	2.26367e-05					MCOLN2	-2.54438462472513	0.00040357
LOC100130148	3.67945	1.49465e-07					CTHRC1	-2.54373929369453	0.00438917
CAMK4	3.67267	1.49959e-08					VAX2	-2.54363566522273	0.000150946
PCDHGA3	3.66817	2.45962e-05					CHST14	-2.54199391591435	2.42851e-18
C1ORF95	3.66745	3.70912e-06					IGFBP1	-2.54155259886879	0.000593583
EPN3	3.6672	6.09099e-08					STAC	-2.5414113442926	0.026697
ATRNL1	3.66558	3.06419e-05					HLA-DMA	-2.5371603258646	5.72203e-07
NPHS1	3.6642	3.94357e-29					SOCS2	-2.53505969679017	0.00172523
C9ORF122	3.65799	2.67946e-06					CTSC	-2.53119489953696	1.40925e-06
ANKRD30B	3.65753	3.47766e-17					C4ORF6	-2.52953705296433	0.000945727
TUBA8	3.65597	1.01266e-09					ECM2	-2.52818852900062	6.09706e-06
PDE1B	3.6559	1.38478e-10					ARHGAP15	-2.52795359996155	1.91525e-07
CHAD	3.65374	3.94987e-06					ADAMTS7	-2.52789353455316	0.000136195
SLC6A13	3.65121	5.38254e-07					RP2	-2.52565800484088	2.24414e-20
AMPH	3.65091	9.62872e-08					ANPEP	-2.52405098689373	0.000575487
EDIL3	3.64359	2.69079e-05					ZBTB42	-2.52298918700628	3.37012e-08
HLF	3.64322	1.15969e-08					HLA-DQA1	-2.52170327081584	0.00184964
ADCY1	3.64212	4.66134e-07					SLC37A2	-2.52108116842433	1.53552e-06
ST6GALNAC5	3.63892	0.000160885					NODAL	-2.51946718488916	0.00276392
SLC9A2	3.63372	4.40017e-07					CP	-2.51899622272336	0.00840656
CYP1A1	3.62937	2.90189e-13					NMI	-2.51888908158608	9.81786e-10
GDF10	3.62888	0.000135327					GATA3	-2.51729464154763	0.00277793
VAX1	3.62781	8.95462e-05					MNX1	-2.50989351757995	0.0271395
BCL11A	3.61568	3.459e-06					PDIA5	-2.50467194676194	3.95729e-08
RCAN2	3.61491	6.8377e-06					LOC100270710	-2.50398022309648	2.22443e-08
AGAP2	3.61185	0.000190474					TTC26	-2.50377602867925	6.36107e-12
SLIT2	3.60099	0.000531309					BARD1	-2.50252418488097	2.16016e-09
KIF1A	3.59943	7.69043e-07					NCF1C	-2.50193183410648	5.23595e-05
RTN4R	3.59761	5.12037e-09					FBXO5	-2.50033250194158	3.87556e-11
LOC644936	3.59625	1.5341e-18					SH2D4A	-2.4977490900986	2.36674e-05
RAP1GAP2	3.59229	1.94066e-08					BTN2A3	-2.49613798593688	5.1278e-09
FAM190A	3.5884	1.50615e-09					DDX12	-2.49363996552925	0.000100497
BZRAP1	3.58695	9.3444e-07					NXT1	-2.49118726475745	3.04245e-12
TMEM196	3.58413	0.00138968					PA2G4P4	-2.48855813396489	1.2262e-29
SYNGR1	3.58252	3.62291e-17					CD300LF	-2.48737027417689	6.39815e-05
SCARA5	3.58251	0.000132963					TREM2	-2.47565975541774	1.16076e-05
DOCK3	3.57906	2.13042e-07					MR1	-2.4733888803275	3.56376e-09
KCNK12	3.57696	1.61395e-06					EVC2	-2.47227701699767	0.000821311
SEMA4A	3.57007	1.63717e-14					GAL3ST4	-2.47199395807191	7.96498e-13
TP53TG5	3.56872	1.84855e-10					SIGLEC1	-2.47134860224033	0.00372795
DNM3	3.56705	1.84432e-08					DMBX1	-2.46760795669932	0.00777405
LOC100130238	3.56704	1.64467e-06					MUC1	-2.466922169951	2.26316e-06
NTSR1	3.56538	0.000309995					GNG12	-2.46325755954253	5.81058e-14
SMYD1	3.56534	5.15772e-08					LY96	-2.46014236965514	0.00013035
CHRNB2	3.56187	6.35075e-06					TRIM34	-2.45742019715434	2.56123e-07
C21ORF131	3.5591	0.000512413					EMILIN2	-2.4557367305574	6.0546e-05
NRSN1	3.55888	4.09086e-06					PDLIM1	-2.45434639063286	5.31404e-06
PCDH20	3.55887	7.80455e-05					JAG1	-2.45418713878227	1.01029e-07
PRRT2	3.55876	2.58023e-08					TIMELESS	-2.45384267420936	3.53597e-10
RPRML	3.55589	1.59526e-05					BTN3A2	-2.45306588312991	2.48388e-07
DIRAS2	3.55163	7.00826e-07					SLFN12	-2.45077600608767	1.65156e-06
ALOXE3	3.54897	6.38211e-09					C15ORF42	-2.4503261643921	7.46689e-06
MTMR7	3.54819	6.44942e-12					PPP1R3B	-2.45009138832498	2.06131e-08
ATP2B2	3.54779	1.38489e-06					FAM176B	-2.44998248482286	1.82218e-08
MAPK8IP2	3.54714	8.52714e-10					CD3D	-2.44922126860592	0.00838252
PDIA2	3.54703	0.000187521					TNFAIP6	-2.44916487794662	0.000971122
RFPL2	3.54568	3.5996e-08					FAM176A	-2.44771151290691	0.0159959
GPR179	3.54424	3.00638e-06					PDE6G	-2.44736657904598	5.67086e-07
TPH2	3.54148	2.66981e-18					XPNPEP2	-2.4470079455522	0.000717005
IRS4	3.54111	1.14378e-10					IL7	-2.44598396031271	4.50046e-05
PAR4	3.53845	3.17159e-23					LGALS3	-2.44458494765681	0.00143662
C10orf82	3.53467	2.3744e-11					LILRA6	-2.44379225266432	0.00152776
SSTR2	3.53192	7.32993e-08					PLVAP	-2.44371402861436	5.7132e-05
PNOC	3.53096	0.00479919					C1orf162	-2.44268817835566	1.94562e-06
CTXN3	3.53007	1.70474e-05					CD180	-2.44230252812787	8.08871e-06
PRKG2	3.52907	0.000361221					EFNA4	-2.44115152232524	1.20019e-08
CACNA1F	3.52566	1.72814e-10					IL15	-2.43769389356321	0.000269656
PVALB	3.52289	0.00175214					RHOC	-2.43574209300588	1.36879e-13
LOC728643	3.51771	2.65733e-17					C1QB	-2.43538554972993	2.698e-05
PPFIA3	3.51258	6.11787e-12					DBF4	-2.43537037894941	1.30989e-10
RASGEF1A	3.50913	1.20951e-06					LOXL3	-2.43417392137791	9.04813e-15
TMEM125	3.50892	0.00404333					GBP3	-2.43388928327412	0.00873387
CACNA1S	3.5075	9.65036e-09					STK17B	-2.43387925899242	3.18452e-11
ENC1	3.50685	4.54612e-12					CERKL	-2.43367549140032	5.37149e-05
SLC25A27	3.50028	1.89072e-06					FANCC	-2.43361441819643	2.88092e-11
PTH2R	3.49157	8.6593e-06					TP73	-2.43284604332042	0.00906957
ADRA2C	3.49075	5.11801e-06					CCDC109B	-2.42850446988259	8.30375e-07
LCNL1	3.49046	0.000106348					MND1	-2.42689519054268	8.00682e-06
FAM196B	3.48993	5.07696e-06					C1QA	-2.42406675015164	3.83498e-05
EEF1A2	3.48796	1.60546e-05					RPLP0	-2.42337171003889	1.40801e-12
OTUD7A	3.48738	1.12867e-08					CKLF	-2.42087321302053	1.8442e-13
TAFA4	3.4864	1.56513e-06					RUNX1	-2.41994413174338	1.70002e-05
DKFZP434J0226	3.4863	5.6245e-08					NPC2	-2.41939929344019	2.52428e-07
SIAH3	3.48218	7.34711e-07					MYD88	-2.41850662578496	1.28738e-14
HSPB3	3.47997	0.000118621					HLA-B	-2.41739042516901	1.24391e-06
GREB1L	3.47946	0.000119262					ZWINT	-2.41587635798652	1.0179e-07
FABP6	3.4757	6.09574e-05					CNN3	-2.41502859092413	1.60274e-12
ATCAY	3.47261	0.00504023					PVT1	-2.41080577803028	1.31918e-08
NECAB1	3.47215	2.31977e-12					MAD2L1	-2.41049063101938	3.08102e-07
CORO6	3.47027	3.28144e-07					FLNA	-2.40797179756895	2.23495e-07
SLCO1A2	3.46971	0.00040456					LOC374443	-2.40711003033525	1.98314e-12
CNTN2	3.46359	0.00014055					OSMR	-2.40535438644604	0.000260353
KRTAP5-2	3.46156	3.83591e-10					COL4A6	-2.40083064646352	0.0120244
EXTL1	3.45992	2.13324e-07					SGOL2	-2.40041573598372	1.3356e-10
INSM2	3.45947	2.58109e-05					POGLUT3	-2.40022766466408	7.23368e-10
TMEFF2	3.457	0.00388765					RNASEH2A	-2.39879786621655	4.0829e-10
RAB3B	3.45688	2.71543e-07					CD2	-2.39797251739831	0.00461436
CORT	3.45684	1.88823e-09					LRRC25	-2.39697835402942	1.08953e-05
FA2H	3.45646	0.00272174					TMEM150B	-2.39602302368487	0.00204227
SH3RF2	3.4547	1.69665e-05					IGFBP4	-2.39423178336019	1.73791e-06
PTGDS	3.45285	4.32587e-05					FCGR3A	-2.39406873477591	7.71968e-05
KIAA0284	3.45278	2.14136e-10					C1QTNF6	-2.39399113142496	3.63548e-06
SLC6A10P	3.45219	3.28396e-14					ABCB4	-2.39322136295564	4.84488e-07
PNLDC1	3.45062	1.97526e-09					BMF	-2.39240359204144	7.48943e-08
SORCS1	3.44908	0.000641014					ANKRD53	-2.38656698817234	0.000148741
NCRNA00202	3.44807	2.32386e-08					WISP1	-2.38509708022455	0.0234133
SLC5A11	3.44271	0.00483466					C5AR1	-2.38356980289266	0.000273726
MICAL2	3.44159	1.5e-08					MYCBP	-2.38317068829999	4.14799e-14
C21ORF128	3.43998	9.52248e-07					SIGLEC9	-2.38295005828923	1.98167e-05
GPR68	3.43811	7.39258e-08					HMOX1	-2.38220615165046	7.93665e-05
SYN3	3.43517	2.50405e-06					NOD2	-2.37958591201901	6.6568e-05
OPRD1	3.43475	7.59583e-09					TRIM21	-2.37891434008963	8.9033e-11
PLAC2	3.43455	1.12178e-09					C1orf94	-2.37828829377299	0.00143088
NXPH2	3.43152	0.000484368					CTSS	-2.37786016845995	2.19528e-05
KCNQ3	3.43022	2.3652e-10					GPX3	-2.37776882333955	0.00111047
OLFM1	3.42986	1.66389e-05					GAS1	-2.37719961600551	0.000484954
RTN1	3.42833	5.25391e-07					CISH	-2.37690386566593	1.88092e-05
TRIM17	3.42667	2.02125e-08					GJC1	-2.37552947983701	7.78364e-13
STMN4	3.42657	7.58446e-05					PXDN	-2.37463292166315	5.84485e-05
ESYT3	3.42149	2.96254e-07					BCMO1	-2.37339960845005	0.00080521
ZNF365	3.41466	4.79759e-11					CAPG	-2.3727889485157	6.11557e-07
ERMN	3.4105	0.000834755					RBP1	-2.37257332949725	0.00158721
CYP46A1	3.40329	6.25832e-10					TBX2	-2.37171406253285	1.60066e-07
KRT17	3.40294	0.000942602					CD36	-2.3715223699189	0.00565706
PPM1H	3.4005	1.56855e-12					PXDNL	-2.3708434269323	0.00595192
TYRP1	3.39954	8.08392e-06					IL1RAP	-2.37024639894764	0.000355537
FUT9	3.39506	0.000588335					CDC6	-2.3695110108659	2.54499e-07
MBP	3.38999	0.00510454					PROCR	-2.36949563703156	7.54116e-07
C2CD4C	3.38557	5.0455e-08					LRGUK	-2.36831865692894	0.000396644
NALCN	3.38512	2.14866e-07					LOXL1	-2.36723327576506	0.00273106
ADAMTS16	3.38404	3.60763e-05					SILV	-2.36562381015051	8.87516e-05
GPR62	3.3819	7.10916e-05					TRIP13	-2.36560606397659	4.39074e-08
GOLGA7B	3.37259	4.89059e-06					PLSCR1	-2.36214955107974	2.04352e-07
TDRD5	3.36951	9.03838e-09					S100A16	-2.36146849033016	3.69054e-06
IL1RAPL1	3.36671	6.35217e-06					LILRB3	-2.36073853081931	0.000640213
ANKRD34A	3.36167	1.1418e-14					HLA-DPB1	-2.35821880227405	2.478e-05
TUBA4A	3.36165	5.61216e-08					RAB38	-2.35177321402635	0.000167652
LOC100192379	3.36144	4.83669e-15					BARHL1	-2.35131999262188	0.00175941
DLGAP1	3.36026	1.74496e-06					C1QC	-2.34948085198387	2.24082e-05
NPTX2	3.35889	0.00104007					LOC100233209	-2.34828350673724	0.000111243
LOC91149	3.35591	2.11873e-11					ARHGAP11B	-2.34805101209677	4.67888e-05
PHACTR3	3.35224	0.000316668					ADM2	-2.34666684953466	0.00504681
CNDP1	3.34897	0.0172519					BMP1	-2.34610717249608	4.13583e-10
XK	3.34481	2.71662e-05					SYTL4	-2.34606484961056	2.41724e-07
GPRIN2	3.34459	3.79554e-06					ARL11	-2.3430660478903	1.1944e-05
BHMT	3.34271	3.69291e-09					ODF3B	-2.34301423014183	0.000824212
STAR	3.34059	6.42059e-09					HMGB2	-2.34279725596106	3.2286e-11
ADAMTS8	3.33964	1.29186e-06					C19ORF51	-2.34113371827032	0.0049978
RTN4RL2	3.33797	3.24903e-06					LOC541471	-2.34052166032924	9.95352e-05
C4ORF44	3.33486	3.56476e-10					LBX2	-2.3399272463461	0.000183595
WNT7B	3.33213	0.000925802					ANXA2P1	-2.33988848457063	2.21297e-05
ZMAT4	3.3292	0.000849263					NEXN	-2.33878323164333	6.93515e-06
GJD2	3.32868	5.60582e-08					CLEC2B	-2.33819063877469	0.000617768
PRKCE	3.32549	2.78906e-17					C9ORF100	-2.33775678801459	1.33648e-06
KIF19	3.32543	0.00040156					FNDC3B	-2.3367285199668	1.05013e-09
NCRNA00086	3.32361	3.33619e-09					IL2RG	-2.33649790035731	6.2953e-05
GFOD1	3.32355	3.44557e-12					KDELR3	-2.33371304219179	0.000910791
SSTR4	3.31908	8.04896e-17					CD151	-2.33294008190886	3.61299e-08
GPR21	3.31726	1.30353e-10					SP140L	-2.3324924102817	6.29516e-06
SLC22A9	3.31531	7.80254e-23					PARP9	-2.33219911635467	3.42493e-09
CBFA2T3	3.31184	3.94211e-09					DNALI1	-2.3317210240662	1.75204e-06
GPR12	3.30861	0.00109626					KCNE3	-2.32944580255444	5.75572e-07
ELAVL4	3.30751	0.00246082					SDC1	-2.32921473763253	0.000859242
NAV3	3.30738	9.25304e-07					INMT	-2.32895061712699	0.00989794
KCNC1	3.30595	6.37312e-07					NEDD1	-2.32743921864463	3.61911e-20
PPIAL4C	3.30435	1.79088e-20					CHEK1	-2.32502716480428	2.13466e-11
TMEM179	3.29978	5.26522e-05					HAUS8	-2.32454988108446	4.99854e-13
SPTBN4	3.29412	6.95242e-10					FCGRT	-2.32396050754719	3.12854e-12
LOC255167	3.29259	7.82924e-05					C8ORF4	-2.32380317525644	0.000502403
PCDH7	3.29128	0.000504288					PABPC1L	-2.32213876325732	0.000217995
SGIP1	3.28934	9.58994e-12					FAM180A	-2.32173014877322	0.0371311
FAM155A	3.28579	7.59314e-05					EPHB4	-2.32165129150347	4.03322e-06
MAP1A	3.28522	1.72775e-13					AIM2	-2.32049568764893	0.00453472
SPOCK1	3.28422	6.63776e-05					SAMD9	-2.31939022825733	1.47308e-05
LOC389493	3.28397	2.44102e-09					RAB20	-2.31884059599615	1.60277e-08
SGCD	3.28149	0.00112225					CD72	-2.31773390768896	0.000154416
LOC116437	3.28021	3.79964e-10					CD74	-2.31645072582878	1.75434e-05
CAPN13	3.279	7.02099e-09					BCL2A1	-2.3149042142141	0.00355197
FAM163A	3.27663	3.00983e-05					HPSE	-2.3148579451142	0.000326076
LRRTM1	3.27456	3.75085e-05					MFRP	-2.31295707448901	3.76288e-07
KIF5C	3.27117	1.98797e-10					STK17A	-2.31176793087187	8.52353e-08
ALOX12B	3.26946	6.69957e-11					ETV1	-2.31057205434202	1.44568e-06
NKX6-2	3.26891	0.0110033					HAPLN3	-2.30875043800155	1.33639e-07
PEG3	3.26878	4.50491e-06					HAUS1	-2.30835296517441	1.81853e-10
SERPIND1	3.26484	2.58713e-05					NAMPT	-2.30809057551361	0.00100661
PPP1R1B	3.26137	0.00241704					TYROBP	-2.30737645742908	2.19838e-05
STXBP5	3.26027	4.8827e-12					PDLIM3	-2.30656923070263	2.17449e-05
CACNA1C	3.25821	1.59906e-06					CD68	-2.30610509224006	4.06514e-06
ZIM2	3.25302	3.50999e-07					HTRA3	-2.30518069320113	0.000182725
GPRASP1	3.2524	1.42049e-11					ASB9	-2.30436609619996	7.46599e-05
CDK5R1	3.24825	2.26139e-07					FBP1	-2.30220198185449	9.24598e-05
KCNH8	3.24801	0.00223166					C19ORF35	-2.30017500973545	1.76724e-06
ATP6V1G2	3.24795	9.77947e-08					OAS1	-2.30016328758252	0.00141892
SYT16	3.24596	0.000277407					STC1	-2.29916552638895	0.0103808
C8ORF85	3.24177	2.20762e-07					HMCN1	-2.29845166950865	0.000883731
KIAA1324	3.24138	1.81394e-07					TRIB3	-2.29699654114525	4.57356e-05
PNMT	3.23869	0.00143364					CYTIP	-2.29538040819202	6.39744e-05
TLL2	3.23739	1.10018e-05					TYMP	-2.29169460254978	5.70024e-05
STRC	3.23619	8.04338e-08					C6orf118	-2.29112194934662	0.00340802
PNMA6A	3.23608	1.9256e-06					HYAL2	-2.29109629465646	2.84416e-16
LONRF2	3.23575	3.87861e-09					HLA-DQB1	-2.28966791221878	0.00554194
UNC5C	3.2351	0.000527841					MYC	-2.28821263045853	3.37254e-07
CHRM3	3.23273	0.000299169					LAIR1	-2.28668498053981	3.2854e-05
PCDHGB4	3.23248	5.70617e-05					RNASE4	-2.28646363033084	7.99987e-07
CACNA2D2	3.22795	9.67774e-05					TES	-2.28520459032599	2.051e-08
IL1RAPL2	3.22696	5.13334e-10					MSN	-2.28385709916734	1.18696e-09
HTR3A	3.22256	4.68341e-08					SLC2A10	-2.28331026572967	4.63868e-06
ABLIM2	3.22105	3.53522e-11					IFI16	-2.28208558233579	3.65907e-07
FRAS1	3.21514	0.00438731					RAD54B	-2.28096085994487	8.91234e-11
ATP2C2	3.21506	9.37835e-06					LAMA4	-2.2785829886629	3.64844e-06
YPEL4	3.21068	5.27364e-09					F2RL1	-2.27757051271285	0.00180163
CACNB1	3.20712	1.09099e-12					C17orf53	-2.27705789359856	1.03793e-09
KIAA1751	3.20634	9.02845e-06					SUSD2	-2.27703286045733	0.000196092
MYRIP	3.20633	8.45e-07					CDT1	-2.27676863045302	8.96183e-06
PKD2L1	3.20421	8.31748e-06					FCN3	-2.27666452114216	0.008318
KCNIP2	3.20242	4.03356e-05					HIST1H3H	-2.2766512721136	0.000123619
AGBL4	3.20081	1.65379e-06					GMNN	-2.27608058947372	2.02706e-10
DUSP8	3.19713	1.88508e-08					C11ORF70	-2.27407219663394	0.0257164
DUSP26	3.19554	0.000111817					XRCC2	-2.27379924112723	8.68139e-06
TMEM132C	3.19464	0.00748791					NKG7	-2.2733968230837	0.000357354
ANKRD24	3.19358	2.71892e-07					CALD1	-2.27247076006945	5.4304e-11
ASPHD1	3.19331	1.56089e-08					TAP1	-2.27173806818068	9.87604e-07
SLITRK5	3.1926	1.3045e-05					SPON2	-2.27041280347461	0.000976137
TLL1	3.19142	7.37414e-05					ZNF300	-2.27022808506151	8.8542e-06
NNAT	3.18764	0.0362045					BPIL1	-2.26711062201439	0.0294086
GOLGA6L6	3.18626	9.41962e-27					CASP8	-2.26625292786872	2.75465e-09
NELL2	3.18622	2.24972e-06					MTTP	-2.26080621640233	0.0201211
PCDHA9	3.18067	0.00112225					FCGR1A	-2.25978711514113	0.000101507
TPTE2P1	3.18021	1.62812e-05					LEMD1	-2.25944832154126	0.0187381
LOC401463	3.17677	4.26345e-11					CSDA	-2.25925430318262	3.00092e-08
C6ORF105	3.17592	5.92669e-06					LAG3	-2.25877874942439	7.50208e-05
CCDC144B	3.17587	3.98104e-05					MNS1	-2.25872657713298	1.1217e-06
BASP1	3.17578	9.83942e-07					RNASE6	-2.25687241433577	1.57294e-05
EPHA7	3.17569	0.00177762					IL10	-2.25418945110125	0.00624884
COL19A1	3.16954	7.97841e-05					HLA-DOB	-2.25369874775582	0.000206008
SYT9	3.16953	0.000869401					NEDD4	-2.25275127648317	1.61301e-13
RAP1GAP	3.16857	1.03888e-07					GUSB	-2.25249856285516	8.79249e-11
NOS1AP	3.16706	3.19048e-09					RAB13	-2.25058854581523	4.55643e-12
SPRN	3.16536	9.16561e-11					SLC2A9	-2.25021512881136	1.42483e-07
ITPKA	3.16419	4.44138e-10					SLAMF6	-2.2496428485212	0.00226483
FAM81A	3.16377	3.9897e-08					COL14A1	-2.24810477272482	0.0339255
ST18	3.15783	0.00339891					TGIF2	-2.24726322698545	9.9349e-10
CPEB3	3.15735	3.09556e-15					NUP37	-2.24617526215498	3.17455e-15
GFRA1	3.15521	0.00511949					SNCAIP	-2.24395166927589	5.19727e-05
CSMD1	3.15468	7.61951e-05					FAM72A	-2.24297415463443	2.23815e-06
FGF9	3.15266	0.00106261					HFE	-2.2422708813494	3.57749e-05
TUBBP5	3.15073	7.1411e-10					TMEM218	-2.24220038760977	1.56598e-11
RTL1	3.14855	1.35718e-05					RHOH	-2.24074496844962	7.35637e-05
BRSK2	3.14797	0.000144844					SIT1	-2.23844628142055	0.0012167
KIAA2022	3.14717	0.00251419					SLC1A5	-2.2373761533542	3.19611e-07
RAPGEF5	3.14675	1.16542e-08					ACTA2	-2.23461719373684	0.000149761
CHN1	3.14512	4.1825e-14					TPRG1	-2.23371115381807	1.16054e-05
C2ORF89	3.14469	3.74087e-06					VAMP5	-2.23124178984937	6.75332e-05
POPDC3	3.14216	0.000596797					P2RY8	-2.22912454244424	0.000358468
MIAT	3.13828	0.000161081					LRRC46	-2.22814979414873	0.000298927
POU6F2	3.13638	9.52248e-07					DHRSX	-2.22758161117095	1.95131e-10
FCHO1	3.13524	3.91081e-08					TNNI2	-2.22542135757946	0.000130382
FAM189A1	3.13273	4.39291e-06					LYPLA1	-2.22509141881345	3.66188e-10
FBXO41	3.12906	3.92946e-09					XKR5	-2.22476446207071	0.00105048
SYNJ2	3.12437	1.15111e-07					RIBC1	-2.224494356136	0.0013542
MGAT3	3.11518	3.49044e-08					TMSB15B	-2.22411422353932	8.86114e-06
NCS1	3.11109	1.03542e-12					LRRC36	-2.22156357855847	0.00114364
ADRB3	3.10883	2.65886e-12					LIMD1	-2.2195207293218	1.91389e-10
RHO	3.10852	1.29755e-10					ACP5	-2.21898651250474	0.00208387
SFTPC	3.10622	0.000102202					GPR1	-2.2172635691836	0.0347867
ATP1B1	3.10622	1.00089e-08					ADAM8	-2.21657287452175	0.00575172
LOC441666	3.10575	0.00189418					STEAP1	-2.21637862428161	0.0138427
MYADML2	3.10251	8.47108e-10					PRSS23	-2.21622045869012	4.48886e-05
KLHL32	3.10214	0.000409748					PTPRZ1	-2.21620659193264	0.000262329
CBX7	3.10156	5.11648e-13					DIAPH3	-2.21474906421877	1.19469e-06
KLK10	3.1007	3.43478e-08					ADAMTS9	-2.21206971236758	5.99832e-05
ABCC8	3.10057	0.00491494					BCHE	-2.21079448477112	0.000157657
NTNG2	3.09658	1.18479e-06					ERI1	-2.20723115263461	2.61222e-14
SYT2	3.09368	0.000307425					CALU	-2.2067734197831	3.64358e-09
SLC1A2	3.09281	1.41215e-05					E2F5	-2.20595306411202	4.8126e-10
EMX2OS	3.0918	8.37302e-05					GNASAS	-2.20583877536863	1.19839e-05
EPB41L3	3.09031	3.01527e-07					DZIP1L	-2.20509461181035	1.38341e-10
PARM1	3.08993	2.82731e-05					CD300A	-2.20448296795015	1.67383e-05
MAST1	3.08988	4.28914e-05					C1ORF88	-2.20214627583304	0.00259885
MKX	3.08975	0.00138806					ATP6V0E1	-2.20158868694346	1.10703e-11
HS3ST5	3.08852	4.30327e-05					LILRA5	-2.20156374514213	0.0134637
DGCR9	3.08668	6.00072e-07					CHST9	-2.20047406682407	0.0287112
RHOV	3.08438	3.74097e-08					BATF	-2.19952820574559	0.000763316
USP43	3.08394	0.00256572					APOC2	-2.19788684151536	0.000951762
LOC440896	3.08335	0.000681944					ARHGDIB	-2.19710399031677	4.74098e-08
LPA	3.08327	1.36879e-13					HLA-A	-2.19067667812027	1.65381e-06
DAB1	3.08169	0.00132501					ANO6	-2.1892505344751	1.40231e-11
MRAP2	3.07932	0.00047663					PLIN2	-2.18883817076295	0.000479542
C11ORF41	3.07851	2.01187e-09					CTSK	-2.18817341355427	0.00181855
KCTD8	3.07641	0.000110601					DBI	-2.18622274268095	7.2804e-07
MOG	3.07599	0.0247759					GPNMB	-2.18585810285909	0.00136692
PLIN4	3.0753	1.99686e-05					STK33	-2.18502048196844	2.4294e-05
C7ORF41	3.07454	9.22775e-08					NCF2	-2.18249884700109	8.0663e-06
BEGAIN	3.07128	5.50081e-06					TM6SF2	-2.18246217179745	0.000131622
FLJ43390	3.07086	0.0103593					CEBPD	-2.18216290654358	1.47105e-05
OR2W3	3.06848	1.22964e-08					EBF2	-2.181717284963	0.00672461
CADM3	3.06735	0.00253706					PABPC4L	-2.18018425888198	3.8521e-05
GABBR1	3.06472	1.96893e-08					WDR63	-2.1796584819296	0.0461841
CHRM4	3.06343	5.38138e-07					BACE2	-2.17637205851598	2.90764e-05
DLK2	3.06242	0.00016526					NBLA00301	-2.17576796170322	0.0297937
IL34	3.06135	3.13612e-08					ARSJ	-2.16918434952641	0.00541009
JPH1	3.0602	0.000162947					C14ORF64	-2.16914498930514	2.51716e-05
RNF212	3.05979	0.000915218					BTN2A2	-2.16898967974967	8.69894e-18
CRYGN	3.05683	1.42828e-12					MFNG	-2.16826170224945	1.33589e-08
PCDHGA12	3.05086	0.00322724					PRIM2	-2.16818121560981	4.80865e-14
DGKZ	3.05015	1.1622e-18					C1orf112	-2.16798289981599	5.26302e-15
C17orf107	3.04951	1.14672e-12					RASEF	-2.16579832083288	0.0429846
HAPLN2	3.04434	0.0049951					RNF135	-2.1644255213352	2.49468e-09
LOC730811	3.04379	2.47187e-15					LAMB4	-2.16363863061038	8.01384e-05
KCNA3	3.04357	6.62896e-05					GPR39	-2.16264954270025	0.000301322
LYNX1	3.04288	8.17466e-10					NCF4	-2.16231346504274	1.35718e-05
EXD1	3.04263	5.87981e-19					WNT5A	-2.16180290464271	3.83991e-06
GALNT14	3.04245	2.04773e-05					PLA2G5	-2.1618010484128	0.0454655
CFC1B	3.04145	5.86044e-08					SCUBE2	-2.16173839460108	0.00417457
BCL11B	3.0409	3.23871e-05					FCER1A	-2.16028305544688	0.0356102
TNIP3	3.04004	3.6115e-09					MAP7D3	-2.15975007212599	4.63739e-09
KCNC3	3.03973	1.1809e-08					LAMB1	-2.15891042692379	0.000676034
TNR	3.03929	0.0158073					MASP1	-2.15565740286718	0.00508283
TSPYL5	3.03696	4.33638e-07					GLIPR2	-2.1533111009984	2.08129e-08
C6ORF154	3.0356	2.92622e-09					RPS15A	-2.1518147103653	9.9532e-09
GUCA1A	3.03533	0.00109769					TRIP6	-2.15166161448272	5.87685e-08
CLCN4	3.0352	4.63509e-13					CABP4	-2.15149694809448	5.86478e-05
NUAK1	3.03325	4.46524e-14					FAM20A	-2.14992724643754	0.00541471
FAAH	3.03143	5.0556e-07					PTBP1	-2.14845332072884	3.20498e-18
PCDHGC5	3.02782	1.00277e-06					C2ORF28	-2.14751010235489	1.14757e-10
PHACTR1	3.02741	2.11111e-07					ELTD1	-2.1472881085274	2.38991e-07
CYGB	3.02325	2.28317e-05					C13ORF34	-2.14479429560935	5.66166e-11
KRT81	3.02139	1.69492e-07					FAM72D	-2.14391068580615	9.7752e-07
RNF128	3.01824	0.00590477					CD207	-2.14374583342273	0.00218581
DNAJC5G	3.01676	1.379e-12					PPP1R1C	-2.1430921589496	0.0116493
C11ORF9	3.01481	0.00270241					KNTC1	-2.14203517109338	1.96472e-07
FLJ42875	3.01413	5.38833e-06					PRF1	-2.13881952386916	0.00604464
WNT2	3.01238	0.00167849					C1S	-2.13768204556985	0.00279574
RAPGEFL1	3.0118	2.08139e-11					SP100	-2.13593729371989	5.77396e-06
TRPM6	3.01099	4.21907e-06					STAB1	-2.13531126969216	0.000155473
RAB40B	3.00916	1.787e-12					TRIM6	-2.12945438163201	0.000156237
KCNK3	3.00645	3.45706e-05					DTX3L	-2.12912774234273	6.09458e-08
MCTP1	3.00605	8.58185e-06					SQRDL	-2.12865303441503	1.60196e-06
LOC283070	3.00514	2.1915e-14					TMEM176B	-2.12783429393198	0.00155536
LOC440905	3.00514	0.00010433					SAMD9L	-2.12697761600984	0.000261162
KALRN	3.00431	8.09157e-13					DSCC1	-2.12419679372054	7.14486e-13
CRTAC1	3.00419	0.0022606					TRIM22	-2.12136053382488	5.42422e-05
MGAT5B	3.00411	1.83785e-05					MCM5	-2.1212026850456	1.76039e-10
TRIM54	3.00399	1.92961e-05					OSTC	-2.12118523905679	2.356e-09
APBA1	3.00352	1.28993e-09					AGBL2	-2.12104121124222	0.00429241
RPS6KA6	3.00348	0.004124					RAC2	-2.12091545374122	2.72811e-05
HSN2	3.0025	5.09309e-07					CNPY4	-2.11973145725379	1.25155e-11
EHD3	3.00163	6.34303e-12					HS3ST3B1	-2.11930383988619	0.0178509
THRB	2.9992	1.00121e-09					TCF12	-2.11902379544763	6.63867e-09
MMP17	2.99813	0.000635674					IGSF5	-2.1175093045042	0.000533394
ADCYAP1	2.99794	0.000150924					C1orf54	-2.11683761967087	3.68891e-06
C17orf102	2.99557	4.03193e-05					C17orf82	-2.11618710970743	6.9028e-05
OPRM1	2.99033	1.8945e-23					CCL5	-2.11607762460211	0.00134462
LOC150622	2.98956	0.000693662					STK32A	-2.11523066481833	0.000254643
KRT222	2.98657	7.4434e-15					NXT2	-2.11500326487629	4.07766e-09
SEMA6B	2.98063	6.88483e-07					LGALS1	-2.11426710178158	2.37539e-05
NTSR2	2.97814	0.00728384					CDCA5	-2.11414363513868	1.25405e-05
GFRA2	2.97747	0.000512359					NCRNA00152	-2.11359946966863	0.000697256
DNAJA4	2.97696	2.74047e-10					TEAD4	-2.11221038967643	9.48406e-05
PKP2	2.97579	0.00378281					DOK2	-2.11028131090808	0.00228557
EFHA2	2.97558	8.60308e-14					FIBIN	-2.11025441186477	3.84359e-09
INPP5J	2.97464	8.90595e-08					UPP1	-2.11008953489716	0.00013325
SHISA9	2.9745	0.000732777					GPR141	-2.10855567215959	0.00141568
C15ORF27	2.96901	5.91201e-10					S100A12	-2.10755511045998	0.0158412
SYT3	2.9649	8.982e-06					AIM1	-2.10716349176265	0.0100443
TH	2.96238	3.47981e-06					PRC1	-2.10670392682688	4.63872e-06
CDS1	2.96234	1.2146e-05					ERAP2	-2.10546083692207	0.0320001
PLCXD2	2.96058	8.16653e-05					TRIP10	-2.10416313838857	7.47381e-13
STK32C	2.95893	4.83724e-15					HLA-DOA	-2.10303973006184	0.000362322
SFRP1	2.95822	0.0114732					PPP1R14B	-2.10194648482829	6.81229e-11
AMY2A	2.95513	1.46642e-15					FAM65C	-2.10079522337934	0.0075067
LPAR3	2.95421	8.90396e-09					FAM26F	-2.09635516711559	0.00234286
PSD3	2.95251	8.21426e-14					CASZ1	-2.09578544117868	0.000100884
UNC80	2.95027	1.69255e-06					CCRL2	-2.09530040890501	5.06485e-06
PTPN20B	2.95021	0.000408302					STIL	-2.09463911880079	7.93675e-08
EPHA5	2.94952	8.07991e-05					SPAG4	-2.09435998995383	0.0109487
CACNA1A	2.94816	8.2425e-05					ABCA1	-2.09401491948368	3.05855e-06
PKP1	2.94804	0.000908566					RTP4	-2.09319675809398	0.000123436
NT5C1A	2.94788	7.20997e-05					RBL1	-2.09004387783991	1.30422e-08
B3GALT2	2.94259	0.000132587					C14ORF19	-2.0894977005075	4.62038e-13
PRKAR1B	2.94208	1.14834e-12					BAZ1A	-2.08910310732402	2.25997e-11
PRR18	2.941	1.49613e-06					YBX1	-2.08850322928945	3.13256e-15
TJP3	2.93964	1.52744e-11					ANKFN1	-2.08755563780581	0.000744526
CCL3L1	2.93528	0.00705955					CDK6	-2.0872387864115	0.00106142
PENK	2.93262	0.00477493					IL32	-2.08669007641438	0.00136247
PAK1	2.93256	9.69431e-17					PLOD2	-2.08603540720895	1.54388e-05
TMEM191A	2.93179	2.83318e-08					LAPTM5	-2.08563074987912	5.373e-05
FOSB	2.93083	0.00542059					NECAP2	-2.08493861085049	3.38695e-14
CYS1	2.93024	1.04826e-06					FPR1	-2.08439179652366	0.00566099
PDE4C	2.92997	0.000301046					KIF4B	-2.08389392692807	9.54068e-06
SCN5A	2.9295	0.000171002					PLTP	-2.08270600839406	5.84989e-05
CRLF1	2.92564	0.0119923					CDCA3	-2.08190758299843	9.52212e-07
NRAP	2.92455	7.59294e-05					MPZL2	-2.08029194841261	0.000355053
SLC5A5	2.92454	2.15479e-07					SOAT1	-2.08016528805984	1.79542e-13
THEM5	2.92412	1.36565e-09					SERPING1	-2.07942855630308	0.000538038
SLC13A4	2.92196	6.74869e-05					LIMS3	-2.07835176406259	0.0139878
ADAMTS19	2.92146	0.00085842					TMEM106C	-2.07831800607243	9.62831e-07
RAB27B	2.92068	0.000508					CST7	-2.07734907004637	0.00173891
SELE	2.9195	0.000514443					MBOAT1	-2.07428576820086	6.74985e-05
ACBD7	2.91842	3.00272e-05					GPBAR1	-2.07165759196941	2.57361e-06
GRIA2	2.91623	0.000442499					FAM109B	-2.0711584099405	4.52101e-06
HRH2	2.91442	7.57649e-05					HLA-C	-2.07076120594869	2.37687e-05
NBEA	2.91343	3.25158e-09					GNAI3	-2.06893901571093	4.65888e-27
RHCG	2.91224	0.00176013					COL6A1	-2.0680913633896	0.00158398
RP1-177G6	2.9109	0.00300573					ZNF474	-2.06802286892238	0.00787546
CDHR2	2.90972	3.10259e-07					TNFRSF10B	-2.06669577689857	1.81276e-06
TEF	2.90868	9.0273e-13					PSMC3IP	-2.06553658477712	1.91963e-08
FAM131C	2.90618	0.000126603					TAS1R1	-2.06552985096204	9.43106e-05
SLC38A8	2.9055	6.86559e-10					MAML2	-2.06539749196577	1.38005e-07
PP14571	2.9038	5.14092e-09					CTSW	-2.06537421809367	0.00498932
RNF43	2.90224	0.00054111					RPSAP58	-2.06471475214156	1.56089e-08
LOC100128675	2.89983	0.00027244					C17ORF60	-2.06335341743228	0.000274093
DCLK3	2.89759	1.89616e-05					ATAD2	-2.06318719961868	2.1523e-08
PPL	2.89624	0.00153569					PALLD	-2.06296445722109	5.43855e-10
GNAO1	2.89569	1.33469e-06					ARHGEF19	-2.06199462209014	2.26593e-05
PLCH1	2.89526	1.00269e-05					PRG2	-2.06151093058062	0.000520097
CYP2E1	2.89509	3.30242e-05					BLM	-2.06127669625553	1.02811e-05
MAP7	2.89451	1.39894e-07					APOBEC3G	-2.06094623965351	0.000199873
DSCAML1	2.89393	0.00838252					HCP5	-2.05954813847455	0.00176195
CPAMD8	2.89346	0.000334776					TAGLN	-2.05926653630196	0.00239052
XKR4	2.89303	0.00106725					H3F3A	-2.05858787099829	4.44722e-13
MAPK8IP3	2.89249	6.01742e-10					CCDC15	-2.0571548034288	1.9604e-07
EFCAB1	2.89217	0.0169032					SNX20	-2.0541855099556	5.77068e-05
KLHL3	2.89184	6.47073e-09					FREM2	-2.05383208528511	0.00913458
INPP5F	2.89067	1.34123e-11					NME4	-2.05321238985328	6.90969e-16
AP3B2	2.89055	9.07146e-08					ADAMTS15	-2.0530587026829	0.0175139
RASL10A	2.89035	1.83918e-05					CD63	-2.05275717723788	2.57836e-07
LMTK2	2.89023	1.46764e-08					SRGN	-2.05235172134017	0.000416625
KLK6	2.88921	0.0308308					IL10RB	-2.05221171118384	8.50692e-13
ZNF488	2.8886	0.0162604					ZNF311	-2.05031667606999	4.25137e-05
RTP1	2.88718	0.00164164					PLAAT4	-2.04929890806654	0.00121645
CLSTN3	2.8813	9.0914e-15					MSH5	-2.04906550079384	0.000143001
CDH13	2.88081	0.00136656					GRHL3	-2.04890183392271	0.0131168
GPR78	2.87948	2.95705e-36					NUDT1	-2.04868218072847	1.4922e-10
SYT12	2.87923	5.32146e-06					CLSPN	-2.04733701395592	0.00287411
LOC100133669	2.87913	9.42123e-06					MXD3	-2.04651092869582	2.57344e-07
APLP1	2.87525	9.07146e-08					TEAD3	-2.04512057475067	2.22588e-05
DYDC2	2.87426	0.00383793					EDNRA	-2.04281239220712	2.71697e-05
HCRTR2	2.87325	3.57292e-19					SMAGP	-2.04238988266249	0.000742438
PDE11A	2.87163	1.15663e-05					CMTM6	-2.04209346113296	2.41854e-16
CLUL1	2.86805	0.00476603					MMRN1	-2.04020441800406	0.000156457
IL1RL2	2.8679	1.94499e-07					UCP2	-2.03990869077526	8.88198e-06
GOT1	2.8675	2.91951e-18					PCDH12	-2.03989240776989	5.65808e-05
TMCC2	2.86657	2.17162e-08					C1RL	-2.0385668520237	0.000195922
CREB3L3	2.86374	3.53438e-16					CKS1B	-2.03837914408411	2.29044e-07
KIAA1409	2.8618	6.77388e-05					TNFAIP8	-2.03672643928781	6.43095e-05
LRRTM4	2.85737	0.00551967					GINS3	-2.03662589405855	1.63382e-10
FBXL2	2.85662	0.00130042					SLFN13	-2.03210138702395	0.00485016
LOC153328	2.85656	0.0067431					PLK4	-2.03092468301904	8.982e-06
C12ORF39	2.85461	0.00193186					TCF7	-2.03087672911893	1.32033e-06
CEND1	2.85398	1.39186e-07					CARD6	-2.0308724526985	2.87401e-05
KCNIP4	2.85223	0.000307678					GBE1	-2.0307262462012	6.0914e-09
LOC100132111	2.8501	1.96002e-05					EFEMP2	-2.03070361167442	5.63892e-05
TMEM63C	2.84864	9.33417e-06					AVIL	-2.02999937481302	0.0104161
PANX2	2.84275	6.09099e-08					ABHD4	-2.0297528881837	8.33268e-12
C20ORF103	2.84135	0.00024935					LOC286467	-2.02808247059984	0.000226602
CA4	2.83992	0.00029871					TLR3	-2.02768357220993	2.29563e-05
FGF22	2.83922	8.90034e-11					CD14	-2.02613459782314	0.00104138
BAIAP3	2.83717	0.000433802					CCDC18	-2.02382154730431	6.35141e-06
CYP2C18	2.83585	1.2262e-29					LYPD1	-2.02332073116992	0.000355053
VGF	2.83305	0.0156122					GPC2	-2.02306394671144	0.0120457
PAR5	2.83255	1.81731e-06					FAM70A	-2.02117179904533	9.51838e-05
CLVS1	2.83226	0.00422021					MYOF	-2.02108273840523	6.33893e-05
ZNF208	2.83086	0.00169838					HLA-DRB1	-2.02040371932962	0.00196812
DLG4	2.82746	1.23497e-16					ADAMTSL4	-2.01992026756906	0.000533067
PAIP2B	2.8271	0.000121729					TRAF4	-2.01964073201564	5.03291e-05
PLK5P	2.8259	2.33928e-05					ARAP3	-2.01656794857595	3.50815e-05
SYT15	2.82505	2.08987e-07					BTG1	-2.01653974398565	2.47287e-15
HSP90AB2P	2.82503	4.07616e-13					PLAT	-2.0155066541019	0.000238518
TMC5	2.82424	2.98873e-07					SLC28A1	-2.01541767136687	0.0108812
FOXP2	2.82299	0.00420252					DDX39	-2.01510984752448	2.55789e-12
2020-09-05	2.82093	1.03616e-11					ATP6V0D2	-2.01404363515596	0.0178779
NLRP2	2.82041	0.000508					ODC1	-2.01311315160623	1.52408e-08
SP7	2.82012	1.0434e-07					CENPW	-2.01274761548885	1.62915e-05
ZDHHC8P1	2.81968	0.00138272					SLC16A10	-2.01257816474858	0.0125407
SHANK3	2.81871	1.08504e-09					GLI2	-2.01170508321258	0.000666077
ATL1	2.81819	2.83548e-16					LEF1	-2.01155632746267	2.05564e-06
GCSH	2.81725	4.41014e-08					GMFG	-2.00977740753417	3.59521e-05
CYP26A1	2.81583	0.000423817					ARHGAP18	-2.00613736825109	1.59566e-06
FBLL1	2.81509	0.00243997					CXCR7	-2.00610456149928	1.12753e-06
GPR150	2.81108	7.88459e-10					LDLRAD3	-2.00594836884077	2.77542e-09
GRAMD1B	2.80526	3.74022e-07					SHMT2	-2.00361016322936	3.87029e-11
DGKB	2.80393	0.000560635					GNB2L1	-2.00265935243365	1.21726e-15
ANXA3	2.80372	0.00165963					CSDAP1	-2.00256955769554	4.1197e-07
KCNC4	2.8031	2.0882e-09					GZMK	-2.00189533418966	0.0310922
STOX2	2.80284	2.28488e-07					FZD2	-2.00171214087409	1.4702e-06
CHP2	2.79829	1.14638e-11					TMEM100	-2.00019102509992	0.00710437
PCDHAC2	2.79813	2.49297e-09					ZIC4	-1.99987883745952	0.000303608
KRT19	2.79231	0.000666815					DOK3	-1.99910449703195	7.85902e-06
SCUBE1	2.79198	4.34195e-05					SIRPB2	-1.99760496256286	0.000848963
TRIM72	2.79184	4.645e-19					CNN2	-1.99734841400538	0.00129138
PCDHGB5	2.7916	0.0123937					C6ORF129	-1.99619896682495	1.41183e-06
SORBS2	2.79138	1.1009e-07					PL-5283	-1.99583051238381	1.741e-14
TDRD9	2.7907	0.000116814					CTNNAL1	-1.99355992802173	8.54551e-10
HCN2	2.78893	0.000132065					LSM5	-1.99273924592574	2.08815e-11
CLSTN2	2.78864	0.000487331					RARRES1	-1.99173791261613	0.0368325
EVPL	2.78737	5.80749e-06					GYPC	-1.99131933068326	0.000126484
DOCK5	2.78377	0.00039465					PRCP	-1.99117026000941	2.07739e-07
C17ORF28	2.78303	1.99053e-09					ZYX	-1.99085899434036	5.14868e-07
ZFP57	2.78171	0.00257613					TNFSF8	-1.99011952382882	0.000702819
LRP2	2.78129	0.0142937					HLA-DRB5	-1.98905857719708	0.0268563
ABCA2	2.78099	1.79516e-08					RDH5	-1.98786930034265	0.00132859
ENPP2	2.78075	0.00104128					TMEM106A	-1.98773922781411	1.67779e-05
PPFIA4	2.78056	7.05698e-06					LSM2	-1.98744142023553	1.76723e-08
NPAS1	2.78055	1.3237e-05					FAM177B	-1.98733551594034	0.00642429
KIAA1377	2.77601	0.000920431					SOX2	-1.98457617287929	1.17223e-05
C2ORF55	2.77439	1.59002e-08					SLC26A7	-1.98454036835355	0.0163242
CDHR1	2.77332	0.000447757					LEPREL1	-1.98391721070919	0.000144844
MAGEC3	2.77266	1.3653e-07					CXCL16	-1.98336912164872	3.5816e-07
HHIP	2.77121	0.00369569					ADPRH	-1.98238122401645	6.13545e-09
LOC100132354	2.77071	1.73419e-08					RPS5	-1.98233407065065	4.83463e-06
SMPD3	2.76922	0.000206437					MICB	-1.9812479039011	8.2499e-05
GOLGA6L1	2.76871	4.01651e-33					ROMO1	-1.98073735653781	1.05861e-06
RAB26	2.76863	3.05264e-06					SPATA12	-1.9803441972372	8.09006e-05
CHST1	2.76737	7.23112e-07					LOC100130776	-1.97987915289868	0.0169047
PLCL1	2.75901	3.41299e-06					IFI35	-1.97876387349767	5.43291e-05
NRXN1	2.75451	0.00056237					RPS19	-1.97719302998651	1.05508e-07
PI4KA	2.7537	4.80977e-15					CLDN23	-1.97712933377312	0.00422735
LYPD6B	2.75172	0.000661787					KIAA1949	-1.97631494912194	2.33792e-13
2020-09-04	2.75169	1.06174e-06					PSTPIP2	-1.97627857414747	0.000153474
LMTK3	2.74886	2.38188e-07					FCGR3B	-1.97429076868862	0.0286247
FER1L6	2.74643	2.3508e-09					LEPRE1	-1.97394212990623	1.19371e-08
PGBD5	2.74609	7.44822e-09					RAB27A	-1.97289737392208	2.55196e-05
BARX2	2.7452	3.27296e-05					C3ORF16	-1.97263344682087	0.0448992
BCAS1	2.74452	0.0295449					C19ORF40	-1.97124853634866	3.6633e-11
C6ORF114	2.7445	4.68939e-08					DAB2	-1.9697572181585	3.47366e-05
TSPYL2	2.74345	1.37255e-11					FOSL1	-1.96966644224427	0.00732524
DUSP2	2.74193	3.84506e-05					PDLIM7	-1.96960443609113	1.19323e-06
PVRL1	2.74098	1.68603e-07					SIGLEC14	-1.96899617553484	0.0194304
SLC6A1	2.74044	6.94433e-06					TRAIP	-1.96877824104218	7.14732e-07
SNX32	2.73785	4.02213e-08					BGN	-1.96877711777204	5.97523e-05
RUSC2	2.73675	5.87639e-13					ZNF217	-1.96870719650964	2.90072e-06
CAMK2N1	2.73615	9.65036e-09					PHLDA1	-1.96768631363405	1.19138e-05
ITPR1	2.7359	1.34792e-09					ETV2	-1.96743461016857	4.93587e-05
C7ORF51	2.73297	9.87554e-08					CLIC4	-1.96737338029588	6.96012e-09
LGI4	2.7329	0.000170087					EEF1A1	-1.96585861738148	1.66599e-10
CCNA1	2.73248	0.00303005					ZNF93	-1.96535804792922	2.36394e-07
KCNA5	2.72897	0.00228979					FAM70B	-1.96526871070027	3.40311e-06
KY	2.72673	0.00483454					MAN2B1	-1.96526364608724	8.96188e-09
CACNB2	2.72626	4.26095e-05					SNAI2	-1.96516094864464	0.00259885
GPR27	2.72604	0.000766936					CEACAM4	-1.96278954890474	0.0130251
ASB2	2.72465	2.89009e-05					CLEC18A	-1.96269579965844	0.00343461
MEG3	2.723	0.0135749					POPDC2	-1.9616842950934	4.79595e-09
FLRT1	2.72177	0.000320376					CACNA2D4	-1.96015071697207	0.0003458
TBC1D26	2.71948	2.28918e-07					CCR2	-1.95929647038458	0.0275953
NRG4	2.71881	4.37522e-09					ZMYND10	-1.95601274468559	0.037885
HPN	2.71673	0.000302486					TMEM149	-1.95565977110974	6.3649e-08
GABARAPL1	2.71627	2.8687e-15					CENPL	-1.95501690338772	1.30353e-10
PAH	2.71448	0.000882849					DDX60L	-1.95499699579142	9.32755e-07
CECR7	2.71385	0.0130993					FABP7	-1.95465910590823	0.0216978
BRSK1	2.71339	8.36312e-11					TP53INP1	-1.95408605772813	4.08005e-11
GLP1R	2.71237	3.40486e-05					C13ORF26	-1.95370915689007	0.039643
PLIN1	2.71129	8.96483e-06					MCM7	-1.95306091012026	9.62831e-07
FLJ35390	2.70978	1.11436e-07					ARHGAP42	-1.95214911334475	1.29306e-08
MYH15	2.70947	0.000334366					TLR2	-1.94877415688585	0.00032825
NSF	2.70935	1.2394e-21					HMG20B	-1.94549969330385	8.5277e-17
CADPS	2.70816	0.000935226					IL15RA	-1.94548451482015	1.99837e-05
DOCK9	2.70732	4.80513e-10					LCK	-1.94526242907374	0.0145866
TMEM90A	2.70615	0.000297819					CILP	-1.94449386453627	0.00921306
RASGEF1C	2.70459	0.00205117					ANTXR1	-1.94429761976343	2.85513e-09
SNPH	2.70437	1.31977e-10					REEP4	-1.94378963394398	2.5443e-13
CABYR	2.70401	4.45271e-06					FAS	-1.94284821162911	0.000569197
NAP1L3	2.70039	1.98092e-11					MXRA8	-1.94230227898011	0.000263445
CACNB4	2.70024	1.53035e-09					ALG6	-1.93778153063561	9.15456e-10
DGCR10	2.69994	2.43369e-05					TRIM47	-1.93641221237662	1.73205e-06
RESP18	2.69948	3.38963e-07					IL18	-1.93634139336523	0.000356271
NCOA7	2.69931	1.24342e-14					VCAN	-1.93402849899607	1.57911e-06
FABP3	2.69602	8.82226e-07					FXYD5	-1.93362957018564	1.288e-05
RFPL1	2.69592	7.35693e-06					CLECL1	-1.93324684088523	0.00495317
SLC6A5	2.69467	8.70877e-19					SSR2	-1.93099913220708	1.49423e-10
ZNF483	2.69424	9.5315e-08					NEDD9	-1.92907287783209	5.86817e-06
MAS1	2.69416	5.08233e-22					PSPH	-1.92805977993775	0.00205837
IQSEC2	2.69321	8.19259e-12					GPR84	-1.92799072242446	0.0051197
LINGO1	2.69317	9.23775e-05					FAM72B	-1.92741404407963	1.1676e-06
BSPRY	2.69268	0.00011499					SLC39A1	-1.9269517250388	2.93381e-15
KCNMA1	2.69113	1.60305e-11					TCF7L1	-1.92365790587421	3.71472e-06
SEMA4D	2.68863	3.3875e-09					TCF3	-1.92177685339551	2.08129e-08
C9ORF172	2.6884	1.53317e-08					AGTRAP	-1.92138745341616	4.56883e-08
MADCAM1	2.68813	4.42521e-06					GLIS3	-1.91907088787298	0.000399467
SLCO4C1	2.68667	4.76601e-10					VMO1	-1.9189562134872	0.000567775
PCDHA12	2.6863	0.00273014					FBXO4	-1.918734288763	1.36013e-08
SIRPB1	2.68601	3.08656e-09					PBX3	-1.91818406365461	4.21139e-08
F7	2.68235	5.00517e-05					OLFML3	-1.91689771053795	5.32959e-06
CAMK1D	2.68139	1.45525e-15					FAM86B2	-1.91587373065164	0.00819448
MAP3K10	2.68032	1.01653e-12					OLFML2A	-1.91562746686597	5.15949e-05
PYGM	2.67994	0.00108444					DERA	-1.9136197602156	1.55706e-10
B4GALNT3	2.67994	0.000874701					RACGAP1	-1.91296513142119	6.56631e-08
RPLP0P2	2.67972	1.08248e-06					ELK3	-1.91211766826674	2.76224e-07
LOC642597	2.67815	2.024e-06					TMEM194A	-1.910374083649	3.75068e-13
MYO15A	2.67807	2.76968e-05					AK2	-1.91035959878745	4.10018e-13
GAS7	2.6771	2.75359e-06					HMGN2	-1.91028743316241	1.06445e-08
BTBD8	2.67396	1.95198e-07					EMILIN1	-1.90968368515981	0.00124518
KLHL35	2.67326	0.00389306					OAS3	-1.90672296397283	0.00201668
SLC2A4	2.67085	4.79829e-07					CXCR2P1	-1.90550547056156	0.0206494
CSRNP3	2.67015	5.25055e-06					DPYSL3	-1.90370106267847	1.00084e-07
PCBP3	2.66979	4.55243e-05					PPPDE1	-1.90357856666493	9.49407e-13
GREM1	2.66929	0.0125252					JAM2	-1.90318085496307	4.27003e-10
DEGS2	2.66712	7.71915e-06					KCTD14	-1.90220180567505	0.00620323
PDZD4	2.6662	1.69113e-07					ZNF367	-1.90114997275421	0.00010714
ERBB4	2.66588	0.000685072					NUPR1	-1.90112259436417	8.44768e-05
KIF3C	2.66554	1.19901e-12					GRAP	-1.90092240704826	1.00966e-06
TLCD4	2.66478	1.05957e-05					CALCRL	-1.90038767924656	0.0022095
SIDT1	2.66258	8.27765e-05					SPRY4	-1.8988181885462	0.00440697
CPEB1	2.66223	1.87886e-08					ZNF20	-1.89790500735625	1.22513e-12
SEZ6L2	2.65987	0.000125716					SP6	-1.89702640253427	0.00111527
CBX6	2.65767	2.16264e-09					C19orf48	-1.89500499118305	1.30619e-07
SLC22A15	2.65746	1.41106e-05					RHOJ	-1.89362782403787	4.72522e-05
AQP3	2.65717	2.03096e-05					TEX9	-1.89181311845623	5.33129e-05
CES7	2.656	2.55505e-10					FLT3LG	-1.89077832677375	1.21789e-06
CACNA1D	2.65598	0.000111138					FLT4	-1.89007959901866	0.000604704
FAM65B	2.6547	1.35368e-05					TNFRSF1A	-1.88975346956957	3.51084e-07
AMZ1	2.65291	0.000165656					LAMB2	-1.88953233257919	9.56481e-08
NRIP2	2.65191	1.90362e-10					HIST1H2AG	-1.88838152699001	0.00246082
VAMP2	2.64974	9.87933e-15					COPZ2	-1.88689113369895	0.00256867
HCN4	2.64888	0.000635354					RNFT1	-1.88493830920393	2.95846e-11
RAD51AP2	2.64528	9.58939e-07					BCL3	-1.88281075070178	0.000601471
SORCS2	2.64493	1.70319e-05					MOCOS	-1.88272841476685	0.0354688
ANKRD19	2.64384	8.3468e-13					ID4	-1.88229206310703	0.000515082
RASD2	2.6435	1.28218e-06					CXCR6	-1.88227622356003	0.0224633
PPEF1	2.64243	0.000315727					PTN	-1.88035594734738	0.000176293
FBXO27	2.64122	3.3921e-05					NCF1	-1.87989633777268	0.000587879
SFRP2	2.64037	0.0356698					PIPOX	-1.8782271645992	0.00668527
PGR	2.63785	4.58452e-05					PTGS1	-1.8779690228535	0.00135691
FBXW7	2.63703	1.91652e-15					METTL1	-1.87750993225988	0.00982572
GARNL3	2.63553	9.13136e-12					SLC16A3	-1.87650988818159	0.00136963
RUNX1T1	2.63249	5.42422e-05					PCDH18	-1.87621785833699	1.54315e-05
ADRB1	2.63239	5.01789e-06					KDELR2	-1.87603332012011	7.02609e-12
BCL2L2	2.63095	9.49407e-13					ANGPTL2	-1.87457039328686	2.97994e-05
YJEFN3	2.62891	0.000126603					MORC4	-1.8744143858844	1.34944e-11
SLC24A4	2.62557	0.00278202					C2	-1.87337884802115	0.00411602
ACTA1	2.6242	5.86954e-05					PLEKHF2	-1.87180733007565	4.15785e-14
RANBP17	2.62392	0.00183028					CD33	-1.87159966069374	0.000508784
EPB41L1	2.6222	3.53558e-14					B3GNT5	-1.87109369190598	1.3302e-05
LOC92973	2.61812	8.29653e-08					HEATR2	-1.87105117401725	6.88001e-14
EGR3	2.61779	0.000148305					LILRA2	-1.86911626844977	0.000708425
FAM75C1	2.61758	1.32096e-09					C6ORF145	-1.86875027416365	8.69056e-09
MDGA2	2.61731	0.020005					RPS2P32	-1.86753150363174	0.00101814
UPP2	2.61684	3.06419e-05					HSPA7	-1.86700537050861	0.011692
SPDEF	2.61683	3.03305e-07					POLR2J2	-1.86631505413504	0.0150881
CABLES1	2.61613	5.91035e-08					RDM1	-1.8662166204769	0.0124707
ANO5	2.61442	0.00670597					PTCRA	-1.8649380107782	0.00642117
GJC2	2.61423	0.00010612					MARVELD1	-1.86491962916452	5.71628e-06
PLEKHH1	2.61399	4.84056e-05					C7orf31	-1.86467022055429	2.75359e-06
DBH	2.61374	1.0344e-05					MREG	-1.86405763892701	0.00159105
KIAA1804	2.61265	3.24578e-06					CD80	-1.86053046836708	0.000978206
CCDC144A	2.61092	8.37302e-05					SC65	-1.86047816064317	3.71614e-10
PCDHGA2	2.61051	0.00102975					FHDC1	-1.86010076808768	0.000285134
PCDHGA5	2.60998	0.000205696					CD53	-1.85887651247761	0.00039498
LOC284798	2.6073	2.68027e-10					RND2	-1.85749202596915	0.000288239
HNF4A	2.60666	1.1418e-14					NUAK2	-1.85158654182645	0.000611099
SUSD5	2.60497	0.00882589					RAI14	-1.85131686487827	4.53651e-07
GLB1L3	2.60308	0.000866108					TSKU	-1.85084718513272	1.69294e-05
PCDHGA6	2.60288	0.000562892					CROT	-1.84914355818601	1.28675e-06
CYFIP2	2.60143	5.01839e-10					DKFZP434L187	-1.84862729100537	0.00790221
MYH11	2.60057	0.00222687					NUP160	-1.84785028585573	1.05105e-15
SORCS3	2.60004	0.0043063					GGH	-1.84736596530558	8.25868e-07
LOC650623	2.59991	1.19754e-06					MTMR11	-1.8473243347273	3.80557e-06
PRSS16	2.59811	0.00212408					STK38	-1.84718043986743	9.77348e-14
HAR1B	2.59689	8.9933e-06					KANK2	-1.84592923600867	2.05628e-06
MEPE	2.59683	0.00971682					CLEC4F	-1.84571841419824	0.0140771
RAPGEF3	2.59574	1.11164e-09					ZNRD1	-1.84535727896502	9.03838e-09
IMP5	2.59477	4.4775e-10					IFI44	-1.84523968072988	9.22575e-05
GCNT4	2.59411	5.5414e-06					PMFBP1	-1.84294371645511	0.000966807
RYR3	2.59359	0.00952621					MDFIC	-1.84199790311081	0.00295762
PPP1R3F	2.59	1.18391e-13					TNFRSF11B	-1.84133002515385	0.0161584
TLN2	2.58994	2.41704e-11					GRAPL	-1.83910756068219	0.00586886
CDYL2	2.5878	1.64961e-06					PYCR1	-1.83697452444287	1.17187e-07
ROS1	2.58549	0.00191871					LSP1	-1.83689675128398	0.000693386
SLC25A22	2.58044	1.55524e-13					ITGB3BP	-1.83665123464114	1.1757e-08
SLC17A8	2.57823	0.0305675					SEC11A	-1.83420259023392	3.17969e-12
DHDH	2.57807	0.000146501					OVCA2	-1.83405667807374	5.73111e-09
KIAA1598	2.57448	3.04005e-06					MATN2	-1.83368718128819	0.000109606
MYCBP2	2.57389	2.24351e-14					PLOD3	-1.83359823529681	2.48388e-07
ANK1	2.57197	0.000859923					ACE	-1.83241293845314	0.000809069
STEAP2	2.57182	0.00128835					EDEM2	-1.83137810754534	1.13957e-10
TACR3	2.57053	1.35426e-18					SOD2	-1.83133217945753	0.0116831
MYO5A	2.57031	5.69941e-11					MS4A14	-1.83116549220556	0.0016164
LOC646627	2.56969	2.91561e-08					PLAUR	-1.8309887155004	0.00169757
COL24A1	2.56943	0.00269687					LIMS1	-1.83092616991869	1.83404e-06
PPP3CB	2.56939	2.13776e-17					VANGL2	-1.83086843866101	9.0441e-06
GABRB1	2.56806	0.00611507					CATSPER1	-1.83020328304261	0.0190317
LPPR4	2.56761	4.59969e-06					C7ORF68	-1.82911491619877	0.00499817
SLC39A12	2.56754	0.0061608					SAT1	-1.82898330815564	4.78667e-05
BFSP1	2.56753	1.97551e-05					ADAM9	-1.82744518593805	3.23086e-06
SPINT2	2.56715	1.1045e-07					VASP	-1.82687890357211	3.4537e-11
ADRA2A	2.56651	0.00183464					DSE	-1.82653519152449	4.55931e-06
VIT	2.56648	0.0141774					TRAM1	-1.82546821570181	2.13602e-10
KANK4	2.56645	0.00205702					STAP2	-1.8251115515094	2.03242e-06
SLC8A3	2.56612	0.0122876					TLE6	-1.82448673092023	0.0148596
PGA3	2.56485	0.0015385					EPSTI1	-1.82440058343972	0.00133779
FAM123A	2.56257	0.000112362					BTG3	-1.82428104743843	3.03445e-09
RHOF	2.56182	8.77811e-06					GZMH	-1.8241708774683	0.0166415
SCAMP5	2.5605	2.48609e-11					PRKD1	-1.82361163612533	4.18073e-11
RGPD8	2.55723	0.00433409					STXBP4	-1.82331352981371	6.22238e-11
CCL3L3	2.5546	0.0120052					SCIN	-1.82219980692365	0.0190363
C7ORF16	2.55457	0.0126894					SLC66A3	-1.82136245826905	1.78641e-05
FGF17	2.54915	0.00741787					ADM	-1.82013316869574	0.0315015
MFSD6	2.54821	9.974e-12					PHF19	-1.81979756684454	1.2297e-06
SLC2A13	2.54689	7.76106e-08					C9ORF46	-1.81909336305864	6.65017e-09
PLP1	2.54611	0.00877617					SLC35F2	-1.8187932657321	2.93784e-06
PIP5K1B	2.54447	4.60856e-05					PDGFC	-1.81705434632095	1.61857e-05
SH3TC2	2.54434	5.76069e-05					PPIB	-1.81605607880478	2.16016e-09
LOC348840	2.54169	1.83334e-05					GNLY	-1.81480646319966	0.0422264
RNF165	2.54137	0.00495229					FAM114A1	-1.81456992496642	8.19487e-06
TMEM200A	2.53991	0.00393502					CRIP1	-1.81375804305515	0.00317475
FAM133A	2.53927	0.00141568					NFE2L3	-1.81078532078686	0.00267516
S1PR5	2.53818	0.000406755					HES6	-1.8099469951065	0.0168653
HPSE2	2.53818	0.00358393					KIRREL	-1.80941288655238	0.00591158
C9ORF45	2.53799	6.35217e-06					IL2RB	-1.80915200744875	0.00681265
PAX2	2.53784	0.0057366					LGALS3BP	-1.80846006459328	1.51929e-05
USH1C	2.53665	0.0498013					PRKD3	-1.80703193559516	5.62997e-14
CT45A1	2.53633	0.000132065					OLFML2B	-1.8046442437176	0.00290859
FBLN2	2.53566	0.00637869					MANF	-1.80462596051321	5.11002e-10
KRT83	2.53364	1.86106e-07					CASP2	-1.80293160000123	3.50741e-09
PRLHR	2.53215	0.000227063					ECT2	-1.80188150926849	8.03168e-07
KCNA2	2.53197	8.28526e-06					ELF4	-1.80128667393793	0.000119606
GNAI1	2.52922	2.15939e-05					TBXA2R	-1.80030496594855	4.20906e-05
NEK10	2.5291	1.27816e-05					SYTL3	-1.80011990972601	0.000139756
RAB15	2.5289	6.671e-10					KCNE4	-1.79969858022409	0.00887142
PRKCQ	2.5271	3.87775e-05					LOC100128191	-1.79897493422023	3.52176e-06
LOC284233	2.52533	3.15791e-05					CMTM7	-1.79866284703029	7.41302e-05
FAM174B	2.52425	2.38992e-10					C2ORF48	-1.79813921799973	0.0144766
RGS8	2.52403	0.000277891					HAVCR2	-1.79767485244495	0.000784733
ARRB1	2.52162	3.26134e-09					HIST1H1C	-1.79762366380385	0.00578511
KRT33B	2.52132	1.13859e-38					MYL6	-1.79745329000247	1.12628e-06
DDX25	2.5187	0.0114444					NDUFA4L2	-1.79744288564691	0.000753587
POU3F1	2.51769	0.000311199					SNX7	-1.79708153036173	7.00812e-09
B4GALT6	2.51624	0.000401957					APOBEC3D	-1.79551435849917	0.00121571
PLCB1	2.51539	2.29918e-05					SHC1	-1.7949351765222	6.13858e-05
VAT1L	2.51482	0.0153812					MCM8	-1.79400986387407	4.52613e-06
GSTO2	2.51426	3.6379e-05					TSPO	-1.79346660773919	1.49482e-05
CACNA1G	2.51371	0.00116957					UBQLNL	-1.79263133328339	0.00313752
TRIM67	2.51202	0.0325181					BTN3A3	-1.79183493973028	1.72721e-06
DUSP9	2.50985	0.00315571					FYB	-1.79180329652832	0.0020126
KIF3A	2.50827	5.04341e-16					HSPB1	-1.79170941295009	1.88092e-05
LGI1	2.50513	0.000518118					GPR34	-1.78782636580732	0.0017891
NHLRC1	2.50511	1.57294e-05					CDK2AP1	-1.78721443326822	1.09751e-10
DMRTC1B	2.50266	1.5548e-05					SLA2	-1.78711091976465	0.0011336
LOC100130933	2.50167	0.000285776					PGM2	-1.78694230640712	4.8864e-18
KCNH4	2.50109	0.000625952					TMX1	-1.7855423362331	2.78024e-11
LOC389033	2.50057	7.02329e-05					MYL12A	-1.78529119995248	9.9912e-06
SFTPD	2.49988	0.00118453					CLEC4A	-1.7849271216022	0.000411834
CPNE5	2.49826	0.000203925					ITGB1	-1.78460076087174	1.78449e-07
FBXL21	2.49539	9.07728e-08					ANKHD1-EIF4EBP3	-1.78431804352835	7.06486e-07
RAB6B	2.49517	5.06724e-08					SLC25A43	-1.78304361567877	0.000170937
AK7	2.49447	0.00684252					GBAS	-1.78301229625614	0.00846701
AACSL	2.49292	3.49519e-11					UPK3BL	-1.78252639251473	0.0171341
KCNH6	2.49205	8.52314e-08					USP18	-1.78140961466807	0.00019797
RXRG	2.4908	0.0215471					GCOM1	-1.78085241223749	0.0188288
CDKN2D	2.49062	1.75071e-13					A2M	-1.78062143482893	6.68217e-05
NR4A2	2.49047	1.8078e-05					TPST1	-1.780588685089	2.91416e-06
KL	2.49002	5.69997e-07					OST4	-1.77980015397852	4.04187e-08
ELAVL3	2.48979	0.0013841					CHIC2	-1.77938020802836	0.000186824
FAM13C	2.48963	1.03634e-09					FAM125A	-1.77932991462682	1.70214e-12
GUCY1B3	2.48655	1.14399e-07					USP3	-1.77896525925869	2.33792e-13
SYNJ1	2.48469	2.70704e-17					CNTLN	-1.77866978067206	8.4889e-06
RIPPLY2	2.48437	0.00556711					SAMSN1	-1.77857103003617	0.000910791
ACSL6	2.48268	0.000139756					BRCA1	-1.77848454866201	4.10084e-07
SLC16A8	2.47648	1.58263e-05					WDR78	-1.7780043130795	0.0013576
ZDHHC22	2.47557	0.0134443					RPL41	-1.77688933499592	3.57039e-07
LMO7	2.47419	1.99309e-09					CEACAM1	-1.77611998713474	0.0164885
C13ORF16	2.47368	6.9752e-05					LCP1	-1.77600400506142	0.000170239
NIPAL3	2.47294	4.62156e-07					C20ORF72	-1.77541331432577	2.11326e-15
GLS	2.47134	6.9882e-16					C1ORF106	-1.77505629300636	0.00391535
PGM2L1	2.46993	1.9697e-07					TXNIP	-1.77410181086841	2.2405e-06
ZNF204P	2.4686	1.02752e-05					ATP6V1C2	-1.77260296206526	1.87922e-11
ANXA8	2.46735	0.000238026					PPP4C	-1.77197199984651	3.34865e-13
KIF17	2.46653	1.79336e-08					PARP12	-1.77078769174436	8.3153e-05
PRAP1	2.46513	9.41798e-20					ADORA3	-1.76949733381382	0.00171082
ARHGEF33	2.4627	8.42732e-10					PLOD1	-1.76923080881255	5.16194e-07
C6ORF142	2.46104	0.0172358					TSPAN11	-1.76855289612664	0.00111647
TMOD2	2.46031	1.99483e-10					ZNF788	-1.76847532004768	5.21618e-08
KCNH7	2.45815	0.00440905					LIPG	-1.76829550635812	0.0139931
PLEKHA1	2.4566	3.49214e-17					IGFBP5	-1.7682380564271	0.00393346
SH3BGRL2	2.4547	1.56722e-08					CDSN	-1.76757170690176	0.0326858
WASF1	2.45449	1.26588e-06					MED20	-1.76647170393178	8.23966e-11
KLHL14	2.45443	0.00254142					BTK	-1.76568633932336	0.000406755
GPIHBP1	2.45368	0.000269656					TCTN1	-1.76556916871788	1.36772e-08
CEP170L	2.45334	7.46638e-12					GNGT2	-1.76506856725448	0.000130268
DLG3	2.45298	1.33575e-12					IGSF6	-1.76458397024748	0.000953104
COL10A1	2.4527	0.0116848					C7orf61	-1.76452842274915	0.0004861
BOK	2.44918	0.00046065					TSLP	-1.76408757338328	0.0451849
TTLL7	2.44907	8.01087e-07					BATF2	-1.76374618957002	0.00221202
KCNIP3	2.44904	0.00015084					TRIM4	-1.76319805683526	5.35653e-09
TSPYL1	2.449	1.03815e-18					PNP	-1.76312144939588	1.53341e-07
2020-09-03	2.4474	3.99194e-05					WDR34	-1.76291178004288	3.68488e-07
CHRNB3	2.44645	1.24313e-10					TMEM179B	-1.76277120870489	2.65202e-09
IDS	2.44618	3.56826e-10					AMICA1	-1.76268299116667	0.0288524
HTR1B	2.44602	1.26763e-06					OASL	-1.76259703637288	0.0273749
PNPLA7	2.44552	1.86702e-05					POFUT1	-1.76105740249426	6.95753e-12
S100A1	2.4424	0.00141663					MSX1	-1.75664285675339	1.61395e-06
FOXD4L6	2.44227	0.000210879					C20ORF199	-1.75546077703856	7.48008e-06
FXYD1	2.44185	0.00922547					RPL22L1	-1.75535933759428	0.000919235
SSPO	2.44024	0.00390186					RPS14	-1.75435890676189	1.44738e-06
DISP2	2.43918	3.08869e-05					AEN	-1.75429378064567	1.83016e-06
PDXP	2.43846	6.50183e-09					ORMDL2	-1.75381314491746	7.44619e-09
DNAH6	2.43631	0.00929574					PHLDA2	-1.75380294105485	0.0392152
BEX2	2.43544	0.00016073					BTN3A1	-1.75254330106601	4.54789e-08
KCNJ1	2.43375	2.05417e-06					MAK	-1.75196534543618	0.0174904
C11ORF90	2.43265	8.90734e-07					CD97	-1.75151932351486	0.000468627
LARGE	2.43244	1.96453e-10					TLR5	-1.75143397215786	0.00141199
BAI1	2.43077	0.0366593					TLCD3A	-1.75077177484995	5.73481e-09
C1ORF59	2.43014	5.13149e-06					RCN1	-1.75066758601009	5.18204e-09
LNX1	2.42863	0.000218223					OLFML1	-1.74957881724599	0.00531236
AKAP6	2.42595	2.25522e-07					RBMS1	-1.74899316319337	1.2521e-06
PCDHA13	2.42481	0.043793					RPS3A	-1.74825579933947	4.36757e-05
CLIC5	2.42352	6.27176e-05					HEY1	-1.74729252522072	4.05306e-06
FLRT2	2.42202	0.00135484					C7ORF49	-1.7468757632363	3.85959e-17
TCEAL5	2.42185	2.82311e-05					GALK1	-1.7460150696326	7.80506e-08
GPR123	2.4218	0.0047343					LDLRAD2	-1.74542482632861	0.00370227
IQCA1	2.42072	0.0218037					SEC61A1	-1.74501360173339	7.75033e-16
KLC1	2.41817	2.85793e-14					ARPC1B	-1.74424986611451	6.09491e-05
CNTN1	2.41799	0.00511649					CENPQ	-1.74409440501589	5.13713e-08
CYP4Z1	2.41733	9.24622e-15					COL8A2	-1.74407824679263	0.00866256
EEF1A1P9	2.41731	1.70214e-12					CCDC102A	-1.74316773187922	8.03012e-05
CCL28	2.41718	0.00027654					POC1A	-1.74282946194716	1.44528e-05
FLT3	2.41538	0.000501002					TIMM8B	-1.74262027444472	2.6994e-06
MYOM2	2.41326	2.32665e-08					SLC38A6	-1.74230099280759	3.77868e-08
ARX	2.41127	0.00561197					KRT10	-1.74171070860964	5.26397e-08
OXGR1	2.41126	1.24124e-05					TMCO4	-1.74169740014144	0.00039307
AAK1	2.40414	1.07897e-12					TREML2	-1.74098344533282	0.0105449
OMG	2.40224	0.00192877					POTEE	-1.74000302489895	8.15702e-08
PRCD	2.40194	0.000314076					NRP1	-1.73997506307573	0.00035384
PTPRD	2.40174	6.62103e-06					FAM26E	-1.73926410401249	0.000293754
GPR44	2.40128	0.000342884					LOXL4	-1.73869820044143	0.0249334
SPRYD3	2.39886	6.22307e-15					CDKN1A	-1.73762259638764	0.00196778
ATP9A	2.39883	1.35949e-10					TNFAIP8L2	-1.73665444291182	0.000619488
NAT8L	2.39752	4.46481e-06					CYBA	-1.73649570459844	0.000146356
MS4A8B	2.39738	6.74069e-09					RND3	-1.73632031784345	0.00092661
P2RX5	2.39724	2.98391e-10					HSD17B10	-1.73569473652555	5.70299e-13
SLC26A9	2.39586	0.000485764					FILIP1L	-1.73524524201919	0.000168283
CYP7B1	2.39281	0.0018217					RPSAP9	-1.73487476459201	2.92621e-08
RGPD5	2.39244	0.000673893					GSTK1	-1.73445784555232	2.35829e-07
LOC200726	2.39219	5.03869e-08					SPATA6	-1.73305968293895	3.83934e-05
NDRG4	2.39204	9.6659e-07					HEXB	-1.73233108374163	2.07601e-07
SLC22A10	2.39032	1.82463e-20					HSD3B7	-1.73214612672131	8.80307e-05
PART1	2.39029	0.000102419					RFC4	-1.73192367354449	9.2998e-08
ANKRD34B	2.38936	0.000160885					PFN1	-1.73139115185953	4.62144e-12
ATP1B4	2.3893	5.32173e-06					NUP205	-1.7293550160524	9.86861e-14
MESP2	2.38866	0.000126912					GLA	-1.72903337348349	7.78063e-13
SLIT1	2.38797	0.00772171					RPL23	-1.72880651060211	1.8989e-10
RBP3	2.38591	0.00132829					PTTG1IP	-1.72874395053904	3.75389e-14
GRASP	2.38536	1.08504e-09					RP9	-1.72866443843361	1.63386e-12
NAP1L5	2.38425	2.29984e-12					MTBP	-1.72805327417947	4.83179e-05
TRIML2	2.38408	1.61988e-07					LOC401397	-1.72750327060354	2.71673e-09
BMP3	2.384	0.000470857					TP53I13	-1.72749026527551	1.41963e-08
C7ORF54	2.38398	3.00288e-06					CD86	-1.72682380749461	0.00111647
TMEM171	2.3835	7.16102e-05					HEBP2	-1.72660302074884	9.50521e-07
SH2D1B	2.38262	8.3064e-06					MAD2L2	-1.72655559809168	1.53399e-06
GABARAPL3	2.38215	3.77194e-12					LOC642846	-1.72568201098683	0.00164785
MAPRE3	2.38042	1.09262e-12					HNMT	-1.72563919317147	0.00015084
TNFSF9	2.37939	0.000267577					KCNJ15	-1.72473460571319	0.0254948
ELMOD1	2.37844	0.00114997					CD3E	-1.72179129761947	0.0348563
C9orf24	2.37792	0.0246758					ZFP36L2	-1.72157818525501	2.74515e-07
SNURF	2.37775	3.46776e-09					ENG	-1.72028692140563	3.05409e-06
ADARB1	2.3762	1.68936e-08					RFC2	-1.71994537751358	1.04713e-09
ABCG8	2.37497	5.74963e-18					SSR4	-1.71902049560924	1.3546e-07
LMO3	2.37395	0.00645736					VENTX	-1.7178294272113	0.0162249
SH3PXD2A	2.37372	5.50295e-06					NLRC5	-1.71756059549752	6.29393e-05
HDAC11	2.37362	1.94475e-11					C2ORF77	-1.71708491466848	0.000413705
MGAT4C	2.3736	0.0116869					FKBP5	-1.71690708126248	0.00751612
PELI3	2.37356	1.39624e-12					PIK3R6	-1.71690532572663	0.00296818
SSBP3	2.37288	8.25311e-13					NPL	-1.71627283761514	9.1981e-05
IGSF10	2.37255	0.000101515					ERGIC3	-1.71491821180192	2.7809e-11
SPIN2A	2.37182	2.46771e-13					C1ORF97	-1.71339701619697	0.000179561
MPO	2.37119	0.00292598					HKDC1	-1.71201416855771	0.0219948
YWHAH	2.37002	1.03292e-15					LOC282997	-1.70935344342868	4.75863e-06
PLEKHA6	2.36358	0.000411342					ARHGEF6	-1.70860903868744	7.35072e-08
C10ORF35	2.3615	3.31288e-05					ADAP2	-1.70821373221619	2.71662e-05
PALM	2.36039	1.88092e-05					HIST1H1B	-1.70773028944168	0.0229888
RYR1	2.36022	0.000158883					RAB34	-1.70688871050396	0.00383956
LRRC8B	2.35898	7.2089e-10					MCM3	-1.70667431369734	1.30651e-08
MEF2C	2.35876	3.6847e-14					DISP1	-1.70651628124582	2.34655e-12
MAPT	2.35563	9.05709e-05					ZNF69	-1.70629087518026	2.8702e-06
KCNJ6	2.35512	0.00248888					SIX5	-1.70557813213682	0.00102354
TDRD6	2.35432	0.00019153					SLC4A2	-1.70466067582162	1.5313e-07
DGKH	2.35286	5.57638e-06					SASH3	-1.70422223919724	0.000612496
C1ORF201	2.35276	0.000963305					HIST1H2BO	-1.70407851871996	0.00963027
PLEKHM3	2.35008	1.42992e-11					STK36	-1.70360243115749	2.26264e-07
GJD4	2.34943	1.90969e-09					COQ2	-1.70325910574478	1.31957e-13
TF	2.34909	0.0135398					RAP1B	-1.70309764551418	5.45066e-07
RASL11B	2.34899	0.0114551					CCDC102B	-1.70305126852302	4.93552e-06
PROSAPIP1	2.34722	3.00682e-08					MT2A	-1.70289614924958	0.00662822
TMEM59L	2.34553	5.41761e-08					CCDC138	-1.70277637139039	7.90142e-06
MADD	2.34503	1.22425e-14					PLIN3	-1.7024883395042	3.28817e-07
C6ORF176	2.34363	0.00283989					GADD45A	-1.70228660036758	0.000494083
CAMKK2	2.34273	2.32891e-19					F11R	-1.70192777892719	1.11991e-05
MYH14	2.34227	0.00690502					SP110	-1.70057906389435	4.78262e-06
PDP1	2.3412	6.01133e-11					C3AR1	-1.70048789132283	0.00104128
MMP3	2.34095	0.0202568					C20ORF195	-1.70020239084808	0.00950957
LOC100130386	2.3409	3.40846e-09					PTGFRN	-1.69972405295391	1.29886e-05
VAMP1	2.34089	7.0201e-07					GTF2A1L	-1.69965884216263	0.0356881
LRRC10B	2.3408	0.00534633					ZNF480	-1.69954959736315	1.24801e-11
RGNEF	2.3396	4.12913e-05					DHFR	-1.69866213210741	1.47159e-06
PCDHA8	2.33642	0.0112527					CIITA	-1.69849190848876	0.00381958
COL6A6	2.33609	8.54928e-08					SNRPG	-1.69844498369276	4.9379e-06
ME1	2.33423	0.00386274					TWSG1	-1.69633051325799	1.26457e-05
GJB1	2.33141	0.0485821					POLR2J	-1.69577581857887	3.61607e-10
KLC2	2.33132	1.47086e-14					MAGT1	-1.69487451912584	5.35567e-08
ZNF727	2.3312	0.0061261					CASP3	-1.694459171946	4.99388e-08
SLC25A41	2.33111	0.000356257					C7ORF10	-1.69399211424256	0.000841053
CORO2A	2.33049	0.000207542					CEP152	-1.69343501143207	5.33129e-05
RGS14	2.33002	2.10981e-05					CTGF	-1.69236356163463	0.00184895
TCEAL2	2.32984	0.00289593					IRF1	-1.69229098067095	0.000155044
SGK2	2.32984	0.00231478					HERC5	-1.69206308094485	0.00244716
OBSCN	2.32931	0.000803164					MSI1	-1.69175199522383	7.04147e-06
LIPH	2.32907	0.00136596					CCL25	-1.69115797638896	0.0103221
FAM171A1	2.32846	1.44158e-08					ARSD	-1.69083745982013	9.67123e-05
AQP7	2.32845	3.30745e-11					FKBP9	-1.69028420749934	3.08865e-05
NIPA1	2.32793	8.91918e-13					PIK3AP1	-1.68986507113292	0.00199771
EFNA5	2.32764	0.00448195					FGF11	-1.68765356623989	0.000353411
DKFZP686O24166	2.32659	4.00322e-05					TMEM204	-1.68675826245918	5.21812e-05
CD177	2.32623	0.00343929					BRI3	-1.68669733222995	3.30388e-09
CFTR	2.32535	0.000756311					SYCE2	-1.68432902402182	0.000681944
ACOT7	2.32501	2.23026e-09					FAM159A	-1.68415605516043	0.0010875
PCDHGA11	2.32491	0.00800994					RGS18	-1.68407741480779	0.00778304
SYTL5	2.32361	0.00667571					ZNF486	-1.68367276701041	2.65541e-05
OVOL2	2.32094	3.42493e-09					CCR5	-1.68349245013463	0.00568446
NPBWR1	2.32088	5.57043e-21					NAGS	-1.6833328469985	4.35772e-06
ARPM1	2.31937	0.000747071					RASGRP4	-1.68330954916646	0.00118021
PPP1R9A	2.31922	0.000198325					RNASE3	-1.68296105023304	0.0364676
LRIT2	2.31905	0.000123724					DAP	-1.68196131743082	3.83819e-15
CYP26C1	2.31775	1.41458e-08					RRAS	-1.68185509827374	0.000121981
TRPV3	2.31633	7.80455e-05					NAGA	-1.68182912259777	4.90069e-09
KBTBD11	2.31633	2.32693e-06					RIT1	-1.68113426162216	5.20554e-17
LOC338758	2.31328	1.12868e-09					SNHG3-RCC1	-1.68054998467232	2.18301e-08
BAAT	2.31092	1.16583e-05					TMEM99	-1.68044449025697	4.4201e-07
DMRTC1	2.31039	0.0237163					TSPAN4	-1.68024097489734	1.84174e-07
GDAP1L1	2.31027	0.0122275					IL18RAP	-1.67964794886455	0.0217167
SLC26A4	2.30859	3.10266e-05					HIST1H2AE	-1.67864081256796	0.00875526
HCG11	2.30591	3.28649e-05					PYCARD	-1.67785185945598	0.000319231
RGS11	2.30478	0.00399709					2020-03-03	-1.67680839161221	1.38148e-05
DGCR5	2.30434	4.58452e-05					ITGB2	-1.67668445345615	0.00141482
FGF12	2.30192	0.005845					RAET1K	-1.67646855854032	0.000662581
PLEKHG5	2.30139	5.12174e-07					MOBKL1B	-1.67566818793839	6.16697e-09
TTBK2	2.30024	2.92421e-08					PRICKLE3	-1.67541113067648	6.27999e-05
NAP1L6	2.29774	0.00154291					SLCO2A1	-1.67485405700122	0.00322724
VWC2L	2.29752	0.000555129					C2orf66	-1.66839213366214	0.0166324
PCSK6	2.29739	0.0242198					TMEM39A	-1.6682650804138	2.65543e-08
C22orf24	2.29638	1.23903e-07					GALM	-1.66557206189344	2.9781e-06
NCAM2	2.29461	0.000824291					GTF2H2B	-1.6655001401579	0.0139071
PAQR9	2.29042	0.00618465					PTPN12	-1.6650773804825	1.05111e-10
RPS6KL1	2.28476	0.00010612					GRN	-1.6648746193136	1.13705e-07
ASXL3	2.28469	0.00208766					SMN1	-1.66456052420763	0.00215142
ACY3	2.28448	0.00880757					TFEC	-1.66413503209316	0.001653
SYT14	2.28391	0.00101489					APOBEC3F	-1.66293889778173	0.000750116
WBP2NL	2.28242	0.000330999					EHD4	-1.66283161599193	2.92881e-07
LRRC50	2.28187	0.0120092					TMEM60	-1.66203872654955	7.4716e-11
C12ORF51	2.28164	1.77714e-09					ETV7	-1.66170673451056	0.0323844
TPRG1L	2.28127	3.61872e-12					TMEM176A	-1.66169141631815	0.0213955
LRP11	2.28035	3.40478e-13					RAB31	-1.66124651706326	1.14575e-08
C2CD2L	2.27368	1.07048e-17					S1PR2	-1.66112999127426	0.000121447
CGREF1	2.2717	0.000557112					FAM96A	-1.66010206502258	2.53694e-08
CAMK2G	2.26987	7.75658e-09					LOC100132707	-1.65700213580323	4.13218e-05
C2CD4D	2.26948	3.05329e-05					CTPS2	-1.65676664292741	8.10502e-14
BAI3	2.26883	6.30905e-05					IKBKE	-1.65600368498047	5.09193e-05
CELF6	2.2684	0.000158593					P4HA1	-1.65495710680782	3.08488e-05
IQSEC1	2.26802	1.14223e-11					NOP10	-1.65460623621951	2.05614e-07
RUNDC3B	2.26762	3.53231e-06					FERMT3	-1.65453502171554	0.000408348
KLHL2	2.2662	2.67932e-12					C7ORF28B	-1.65441199013745	2.04355e-05
ROGDI	2.26344	1.81774e-11					C1ORF85	-1.65437580443847	6.07162e-07
TCTE1	2.26197	0.000405347					DCAF13	-1.65321725742299	1.36536e-12
GNAZ	2.26082	2.22248e-08					SEPN1	-1.65269308690059	1.17771e-06
KIF21B	2.26008	0.00294997					UST	-1.65266119728282	0.000303087
TRPM3	2.2594	0.00754515					HDAC1	-1.65242923207229	5.48478e-15
NRG1	2.25664	0.034463					LY6G5C	-1.6521422957459	1.61066e-06
C1ORF204	2.25638	2.98526e-05					RBPMS	-1.65183910925567	0.0025335
KIAA0427	2.2561	9.05637e-10					APLN	-1.65074643735078	0.00161166
FUT1	2.25261	3.87765e-08					MPZL1	-1.65026287754082	2.09863e-10
SNORD115-13	2.25208	4.47663e-28					THBS3	-1.64850999667666	4.09693e-05
DNAH2	2.25198	0.0224348					MRPL42	-1.64816338189161	1.35628e-10
SLITRK6	2.25186	0.00234605					OAS2	-1.64762655487115	0.0164948
KIAA1217	2.25169	6.31771e-05					RPS27L	-1.64742270898782	4.32294e-05
GAL3ST1	2.25023	0.00997385					PDIA6	-1.64617034205483	8.23579e-10
GPR158	2.24634	8.36277e-05					LY86	-1.64454087312918	0.00412374
XIRP1	2.24599	0.00498057					NEURL3	-1.6439548730115	0.00699255
MOAP1	2.24586	1.39373e-13					NEK6	-1.64176616726727	9.98933e-05
RNF175	2.24513	0.00199773					HLA-H	-1.64171480718068	0.00018707
ASPA	2.24459	0.00887455					ZC3HAV1	-1.64037150461573	3.33402e-08
APBB1	2.24274	5.06506e-14					LYN	-1.64011516040268	5.03795e-05
TMEM52	2.2424	0.000939602					PLEKHA9	-1.63999990968505	3.73527e-11
ENO2	2.2421	3.49328e-07					DRAM2	-1.63979032803331	1.85965e-09
BAIAP2L2	2.24168	2.37864e-06					CUBN	-1.63874464061078	0.000821776
WNT1	2.24156	1.46275e-05					DDR2	-1.63724736700291	0.0290447
HR	2.24101	0.00137439					UCN2	-1.63648409243271	0.0390031
PTK2B	2.23978	9.77947e-08					VANGL1	-1.63501860414747	0.00174155
DNAJC12	2.23976	2.18413e-07					CMKLR1	-1.63463696419525	0.00468854
PNMAL1	2.23882	2.93826e-14					VAT1	-1.63417519627551	5.12252e-10
CAP2	2.23763	2.10171e-10					MAPRE1	-1.63411212412285	3.51492e-19
HERC1	2.23583	4.3881e-13					KLHDC7B	-1.63393032325688	0.00603188
PIP4K2A	2.2343	1.08719e-06					ARL6IP6	-1.63359583502234	4.14939e-11
BIN1	2.23292	2.09872e-08					PRKD2	-1.6334316590304	2.53643e-09
ACTN2	2.23274	0.000106617					TMEM67	-1.63323666428657	5.84331e-06
RASGRP1	2.23244	0.000469501					HK2	-1.63233774367331	0.000871147
GPR149	2.23223	2.84976e-15					ACN9	-1.63202327224982	0.00260908
RND1	2.23059	4.29509e-05					PSORS1C1	-1.63057321038695	0.0404209
RHBDL1	2.23021	6.40444e-05					PLA2G4A	-1.63011706339064	0.000258717
HBA1	2.22633	0.025309					TRAM2	-1.62998370654424	9.72141e-05
C7ORF13	2.22242	0.00724585					APOM	-1.62965109737862	0.00011719
LIPE	2.21895	5.21691e-05					DOK1	-1.62911127581895	1.03434e-10
C6ORF168	2.21863	1.08719e-06					IRF7	-1.6288581081123	0.000428597
FAM73A	2.21741	1.80673e-14					UNC93B1	-1.62878427625441	2.96982e-05
HECW2	2.21702	1.05291e-05					C10ORF11	-1.62868353398602	0.00672927
PLK2	2.21696	1.70684e-05					LILRB4	-1.62850760714789	0.00183787
GUCY1A3	2.21548	1.66124e-05					HLX	-1.62843054888267	0.000134394
LDHD	2.21229	2.75356e-05					ISG20	-1.62787420601382	0.000355614
LOC650368	2.21203	0.0149914					CD320	-1.62772784480344	4.73187e-08
SLC22A2	2.20987	6.6984e-05					LAPTM4A	-1.62606904704401	5.73481e-09
DRP2	2.20844	0.00065715					CKAP2	-1.62558131505651	4.96225e-06
KCND3	2.20808	0.00267083					SPI1	-1.62553507510346	0.00059831
LOC441869	2.20513	0.000274093					MAP3K1	-1.62547506235512	2.16983e-05
CALM3	2.20463	3.28946e-16					PCDHB16	-1.62436539224668	0.0168557
SOCS7	2.19833	0.000491425					C6ORF150	-1.62395377199568	0.00169001
NPFFR1	2.19608	1.27552e-12					CD9	-1.62328667352958	0.000194976
PCDHGA7	2.19512	0.012397					ADAMTS5	-1.62146048023763	0.00734418
CRY2	2.19285	3.74492e-11					CLEC1A	-1.62067572735221	0.000354686
YPEL2	2.19275	9.49407e-13					NCAPG2	-1.62063784161177	1.91597e-05
NRXN2	2.1911	0.000143001					NUP107	-1.61946627403081	0.000664258
SH3BP5	2.18934	3.28433e-06					GLIPR1	-1.61887231396171	0.0036627
PCDHA3	2.18891	0.048736					POLR2G	-1.61883074467185	1.46451e-07
FAM83H	2.18797	0.000312787					MCM6	-1.61567016123202	4.84256e-08
PRDM12	2.18692	0.000168002					LGALS9	-1.61387507348125	0.000417431
TTBK1	2.18646	4.80263e-05					HIF1A	-1.61308577927528	3.2337e-06
RGR	2.18646	0.0227312					TANC1	-1.6107330533827	5.14528e-09
PKD1L2	2.18366	0.00620478					TXLNB	-1.60954373300083	0.0232924
LOC339674	2.18361	0.000336486					PFN4	-1.60912484968547	0.00275989
AQP12B	2.18327	7.4838e-10					HIST1H3B	-1.60852464835171	0.0206103
ZCCHC16	2.17987	2.50524e-10					RTKN2	-1.60824561889163	0.0126386
LPCAT4	2.17927	3.18336e-14					PIH1D2	-1.60811398624091	0.00121542
C1ORF230	2.17838	0.00787546					BST2	-1.60767130979417	0.0154973
TTC7B	2.17833	2.19717e-14					EXOC3L	-1.60745055208434	0.000140806
CNTNAP1	2.17809	3.96125e-08					TNIP2	-1.60673995507346	2.83973e-12
C1ORF175	2.17791	0.0088952					GNG11	-1.60655232839088	0.00267516
ZNF98	2.17659	0.00673581					FOXS1	-1.60540553043184	0.00116008
ADRBK2	2.17486	3.28901e-09					C16ORF75	-1.60536944648706	0.000693647
TSPYL4	2.17475	1.40625e-10					C7ORF55	-1.604032494101	1.91126e-05
MPP2	2.16839	3.0541e-07					CD4	-1.60366918006251	0.000625495
SV2A	2.16717	8.67309e-12					CASP5	-1.60318371501962	0.0173248
GDAP1	2.16583	1.27804e-10					TRIM14	-1.6025166673812	7.58821e-06
LGR5	2.16276	0.0378561					GAB3	-1.60200894520773	5.80326e-05
BEX1	2.16233	0.00235186					UBE2T	-1.60152715027079	0.00255563
BTBD9	2.16033	2.75133e-11					ENKUR	-1.59853891206797	0.00124562
ATP4A	2.16028	4.14799e-14					ZNF124	-1.59750819171427	3.97751e-05
RTN2	2.15976	1.4783e-07					COMMD10	-1.59663212881604	1.73641e-05
RIMS4	2.1595	0.0162154					RPS8	-1.59515314751821	7.01218e-06
GPC5	2.15824	0.00948358					WDR62	-1.59449662251354	0.0101101
ERBB3	2.15781	0.0324965					GPSM3	-1.59423880978146	0.000187052
DSG1	2.15359	1.34298e-10					ATP10D	-1.59421395587933	5.2149e-08
PCDHA7	2.15355	0.00689265					TRIM38	-1.59411868078396	0.000417447
UPF0639	2.15331	1.08056e-06					GEM	-1.59384111255328	0.00264991
KCNQ1DN	2.15182	0.00100137					SRBD1	-1.5912251952477	6.56615e-17
SUGT1L1	2.1518	2.51823e-06					PRIM1	-1.58980866032197	2.10578e-06
HIVEP2	2.15126	5.29653e-08					RPL29	-1.58883898929368	8.35232e-07
ANK2	2.15069	9.53219e-08					LXN	-1.58778932543127	0.00141478
SYTL1	2.14917	0.000594651					IRAK4	-1.5862013371574	2.04497e-08
AP1M2	2.14494	7.22583e-06					CCNJL	-1.58583176956343	4.23213e-05
ATP6V0A1	2.14397	1.2542e-15					RPN2	-1.58510894739043	1.35395e-14
LOC100128554	2.14306	2.24351e-14					TMSL3	-1.58490302909386	2.63351e-05
SP9	2.14302	0.010703					NGFR	-1.5848216871866	0.0227029
ADH1B	2.14273	0.0110931					RAD18	-1.58433040211631	2.90948e-07
DKK2	2.14253	0.00839608					LSM7	-1.58386717274912	1.1994e-05
LOC84740	2.13928	8.43073e-07					ATPBD4	-1.5809634475053	2.20515e-06
GPAT2	2.1382	0.0020123					NCRNA00188	-1.58058057385797	9.34219e-05
CYP2B7P1	2.13744	6.82685e-05					GLT25D1	-1.58039111233028	6.8502e-07
LOC151174	2.13727	0.00147589					ZNF530	-1.58039078236646	5.2181e-06
WNT9A	2.13634	0.000382462					SAMD13	-1.58007367464446	2.45206e-05
SGCZ	2.13461	0.00162309					PHKG1	-1.57972982854367	0.0463681
RAB6C	2.1346	1.80771e-15					DDB2	-1.57940928954295	4.79628e-05
LOC728276	2.1344	3.19892e-11					CREB3L4	-1.57870420420315	5.61975e-06
WDR17	2.13427	1.59244e-06					TMEM150A	-1.57806312816524	4.40809e-10
LOC340017	2.13336	5.40792e-24					DNAJC22	-1.57773145669901	0.00309151
TBC1D9	2.13326	2.11176e-07					GJA4	-1.57475536985629	0.000450725
BTBD16	2.13312	0.000129239					SULT1C4	-1.57457400599964	0.00215599
COL17A1	2.13216	0.000860995					DENND2A	-1.57397988600023	0.000226685
FAM126B	2.12937	1.55526e-16					C1ORF144	-1.57265558868095	5.1546e-17
FAM135B	2.12894	0.00120199					TCN2	-1.57245428853562	7.56196e-06
NDN	2.1268	0.0262016					FLJ35776	-1.57213561996817	0.000170664
CAMTA2	2.12672	3.01608e-15					IFIH1	-1.57122181745922	0.00141658
LOC148696	2.1266	2.40793e-07					PTP4A3	-1.57103556422799	0.000567937
MYBPC2	2.12586	0.00377869					C13ORF18	-1.57091777377453	0.00413863
C17ORF96	2.12549	1.55412e-05					LOC728819	-1.56989897784885	0.0164885
RIMKLA	2.12414	0.000148305					SPAG5	-1.56888774005758	0.00133946
GPR88	2.12266	0.0201142					CCDC81	-1.56867036973533	0.0135749
LOR	2.12192	3.35024e-13					PARP14	-1.56857684859273	0.000487439
TCHH	2.12081	0.000980549					LY9	-1.56814347960416	0.00820675
MYPN	2.1207	1.40742e-07					XIRP2	-1.56794639407345	0.00908159
FMN1	2.1205	0.000684678					TMPO	-1.56716311942871	2.19061e-06
TOLLIP	2.12013	9.84081e-18					DKKL1	-1.56712768945146	0.0231811
ELOVL4	2.11494	8.35961e-06					RPS3	-1.56658882169931	1.70264e-05
WDR7	2.11476	5.49834e-18					IL17B	-1.56613935192417	0.0179988
SRRM3	2.11392	0.00665663					NAA38	-1.56595309765104	3.76868e-16
SCN1B	2.11341	3.74842e-06					RPS2	-1.56563223381305	9.15456e-10
DKFZP434H168	2.11304	2.13837e-06					DIRAS3	-1.56548352473539	0.0421438
TYRO3	2.11276	4.93833e-10					POP5	-1.56529722782295	1.46217e-07
C3orf67	2.11032	0.015619					RCN3	-1.56450275108018	0.00291673
PLEKHG3	2.10985	6.73927e-05					ZNF558	-1.5629461016061	2.39427e-09
BSCL2	2.10836	2.75695e-09					PGLS	-1.56277616168059	1.13057e-10
FGFR3	2.10719	0.0132567					MOV10	-1.56233447178229	3.42929e-07
PREPL	2.10665	5.74963e-18					NKIRAS2	-1.56231624358758	1.76081e-11
SPEF2	2.10627	0.0278484					ABI3	-1.56085761655998	0.000322479
ANKRD55	2.10496	0.000160843					RAD51L1	-1.5608355555297	1.28857e-07
ZNF215	2.10097	0.000512226					CBX3	-1.56024999346318	5.54711e-09
C8ORF47	2.10071	2.65718e-05					ABCC6P2	-1.55978453912667	0.00384792
CIT	2.10032	1.52043e-05					HAT1	-1.55869008486937	1.28738e-14
CMIP	2.0992	2.41689e-10					SLC39A8	-1.55798467231213	0.00133372
LPO	2.09789	2.48308e-05					FAM20C	-1.55771754138893	0.00578444
CHRM5	2.09687	0.000225988					APH1A	-1.5562836827102	4.8102e-18
LOC648740	2.09615	0.000309126					CD28	-1.5560221142509	0.0186916
RBM24	2.09589	0.00123298					IQGAP1	-1.555776457341	6.94351e-05
HSPA2	2.09504	0.000713106					HSPB6	-1.55493378492995	0.0025131
EMX2	2.09453	0.0127165					RFWD3	-1.5549300846205	4.32723e-08
FRMPD1	2.09398	0.000817804					DDX11L2	-1.55478431721867	0.0217922
SMCR5	2.09306	2.93784e-06					IGDCC4	-1.55277486541955	0.00153337
CACNB3	2.09267	3.56343e-08					ZNF581	-1.55190382148419	2.38296e-09
LAMA3	2.09198	0.0169649					FHL3	-1.55168606967905	1.87173e-07
PKLR	2.09112	3.39173e-06					ST7OT1	-1.55167749788363	0.000132135
NPFFR2	2.09082	1.31302e-07					TPM4	-1.55158108843946	5.83655e-06
SBF1	2.09026	1.27653e-07					TTC38	-1.55149663692636	2.92829e-07
SYNGR4	2.09024	0.000224735					MUTED	-1.55115831896808	1.02514e-12
GABRA6	2.08936	1.86545e-11					CHCHD8	-1.5509969365659	1.1147e-08
LCN12	2.08871	0.00897834					GALNT10	-1.54942087725118	4.10888e-05
KIFC2	2.08841	8.13016e-06					HES2	-1.54869345991735	0.0499178
EPHX4	2.08828	1.589e-05					DYRK3	-1.54863968714387	5.93583e-05
HTR7	2.08807	0.00013746					RIN3	-1.54815704024387	0.000206413
GPRASP2	2.08714	2.33623e-16					FANCG	-1.54792317363352	4.441e-06
TMEM144	2.08607	0.00622944					POLD1	-1.54740719455959	8.22616e-06
TUB	2.08601	1.38234e-06					SDCCAG3	-1.54721400093008	1.81538e-10
PRR5-ARHGAP8	2.08379	0.000200478					LOC100170939	-1.54692868013264	3.8521e-05
GPRIN1	2.08338	6.21944e-05					GPR4	-1.5451550573613	0.000127999
KIAA1324L	2.08122	0.000884892					TSPAN10	-1.54458689723845	0.0103782
EFCAB5	2.08087	0.000121054					TCIRG1	-1.54454798155293	0.00059184
TMEM229A	2.08047	0.0464443					CARD8	-1.54454546119694	4.30149e-13
SEMA3G	2.07935	0.000633621					MGST2	-1.54444139181405	3.31319e-05
PPP1R12B	2.07934	4.63178e-09					EFNB1	-1.54395231329194	1.31215e-06
MYOM1	2.0768	0.00176222					SLC15A3	-1.54093489886932	0.000625172
TMTC1	2.0767	0.000178544					PMS2L2	-1.53959010707738	4.39192e-08
CLDN11	2.07508	0.0331884					EXOSC8	-1.5388656527161	1.48429e-06
MYOCD	2.0745	0.000252586					TBX4	-1.53872480762595	0.028714
OPRL1	2.07336	2.16264e-09					WDR93	-1.5384156862893	0.0301484
RELL2	2.07194	7.43243e-07					PI4K2B	-1.53745502542995	5.8332e-09
RAPGEF2	2.07182	2.18843e-12					BOC	-1.53716929156251	0.000302677
STAC2	2.07124	0.0190466					DNAJC5B	-1.53697764256577	0.0270122
EFR3B	2.06983	6.85917e-09					ARSE	-1.53663385262969	0.00184563
ATP1A2	2.06905	0.013924					HN1L	-1.53646496793536	1.98174e-08
KLHL38	2.0683	6.79642e-06					GPX1	-1.53614859419448	0.000179467
DLX1	2.06796	0.026866					CHRNA5	-1.53546428205783	0.00586093
SYNE1	2.06703	4.39951e-07					KCNQ1	-1.53496136635365	0.000349158
RXFP3	2.06677	1.71418e-11					MAFB	-1.53473033796238	0.00814558
TMEM35	2.06637	0.000842784					FAM100B	-1.53417714757683	1.11291e-06
LDB2	2.06502	7.05248e-05					C1ORF203	-1.5340781066044	1.42292e-05
IGSF22	2.06344	1.12482e-06					GLB1	-1.53365270173139	9.44165e-10
PPP1R13B	2.06263	3.92962e-09					DHRS3	-1.53350354833527	0.000262176
TULP4	2.06066	8.47802e-08					SPPL2A	-1.53306071900964	3.95722e-08
PRRT3	2.05942	1.54101e-09					BBOX1	-1.53282331921064	0.00767726
ARHGEF9	2.0591	4.4299e-10					TM4SF18	-1.5327404372153	0.000644054
FAM50B	2.05832	0.000479325					SLC35D2	-1.53226062019565	9.09803e-08
ZFYVE28	2.058	1.56089e-08					CRYZ	-1.53222412831017	2.918e-05
GPR101	2.05772	1.16194e-09					XRN2	-1.53198437284631	1.6953e-14
EFNA3	2.05722	4.6715e-06					EVI2B	-1.53086543717498	0.00243341
CACNA1H	2.05691	0.00159678					KIAA0922	-1.52987621716983	4.17547e-05
ABCC11	2.05673	0.00257613					CRYGS	-1.52986740471939	0.0443853
DIXDC1	2.056	3.98246e-11					SLC27A3	-1.52934005185782	0.000769001
GRIA1	2.05517	0.0260502					CD40	-1.52869726290215	0.00131277
MGC23284	2.05475	6.29018e-12					ESAM	-1.52806379815733	0.000125716
GPR143	2.05415	0.0026417					C3	-1.52792821728458	0.0194052
COX7A1	2.0532	0.0077944					DFNA5	-1.52496162391301	1.95223e-06
BTRC	2.05313	2.30398e-15					RPL27	-1.52483809209165	8.92594e-05
TUSC3	2.05261	0.00869237					XBP1	-1.52202861367037	2.93455e-06
LRRC56	2.05205	3.15652e-05					TMEM216	-1.52121496501821	0.00239052
C16ORF73	2.05178	2.36965e-06					NUP35	-1.52101824609928	9.67184e-10
MAPK9	2.05	1.2394e-21					CDC42EP5	-1.5209942897755	0.0180508
C12ORF53	2.04993	0.00122179					LRRC67	-1.52086148619711	0.0251624
TLCD3B	2.04976	0.0117287					HRCT1	-1.52052008996357	0.00427816
ABCA9	2.04853	0.00594133					FLJ44606	-1.52027394628422	0.00189418
ABCA5	2.04847	0.00506078					UXT	-1.51924292326878	1.97918e-06
CCDC68	2.04693	0.000436784					RELL1	-1.51917741155044	3.63501e-11
HCRTR1	2.04683	5.85189e-06					MAPKAPK3	-1.51884796494693	7.87256e-08
KLHL11	2.0466	1.08151e-05					HPGDS	-1.51838079103811	0.0237489
SCAI	2.04474	4.25283e-10					LIN9	-1.51681304412746	1.12249e-05
PPP3CA	2.04381	7.82183e-17					ATP8B3	-1.51638255110996	0.000411491
BCL2L10	2.04348	3.70125e-09					CDH11	-1.51631084987106	7.5541e-05
BNIP5	2.04185	3.97895e-13					SCRG1	-1.5161464923084	0.00241709
COL25A1	2.04135	0.0366989					TXNRD3IT1	-1.51595764142801	2.14065e-08
AHNAK2	2.04106	0.0339314					P4HB	-1.51586180308976	2.29909e-08
PCP4	2.04102	0.0344505					SUMF2	-1.51477546625622	0.00299094
STK31	2.03824	0.000436404					RUVBL1	-1.51379555482093	4.48789e-11
SEC61A2	2.03802	1.62496e-08					PRDM1	-1.51374227759279	0.000206084
AKAP11	2.03658	1.52683e-13					LPAR6	-1.5135973963149	8.89988e-05
KIAA1109	2.03585	2.12076e-08					HIST1H2AM	-1.51270357852721	0.0198948
SLC2A14	2.03395	0.00166608					PARP4	-1.5125316055777	2.39181e-08
PCDH9	2.03068	2.06919e-05					LBR	-1.51153512998869	2.42476e-08
CHN2	2.02863	2.09037e-06					PLAC1	-1.51098272691078	0.0113931
PLIN5	2.0279	0.0115178					LST1	-1.51084769231908	0.00769108
PPIP5K1	2.02648	8.35823e-12					DUSP6	-1.51071054543742	0.00153524
DLEU7	2.02636	7.13228e-05					EPHA2	-1.50975549738074	0.00572671
ARHGAP32	2.02604	3.9897e-08					IL10RA	-1.50764077802158	0.00686066
WBP11P1	2.02579	1.48067e-10					C18orf54	-1.50724167902958	6.31017e-06
YWHAG	2.02391	2.72426e-16					COTL1	-1.50691321315375	1.00559e-06
N4BP3	2.0233	2.58328e-05					SEC61B	-1.50675481333254	6.26289e-10
WFDC1	2.02226	0.0031951					PARVG	-1.50674928926456	0.00111647
GUCA1C	2.02135	5.41599e-25					MFSD1	-1.5066783227837	2.90655e-08
HRNR	2.02058	0.000347716					KCNJ8	-1.50645538791975	0.000463276
CD200	2.01844	1.79664e-06					TM9SF1	-1.50582891266359	1.93789e-09
TRAM1L1	2.01646	0.0222843					FANCE	-1.50572782066764	3.26924e-07
PARK2	2.0145	7.13673e-10					CD302	-1.50569636606106	0.000101982
LOC284100	2.01207	1.56037e-17					HTRA4	-1.50345102975591	0.0297584
AMIGO1	2.01014	2.37434e-07					PECI	-1.50323731561774	5.11896e-09
EIF3C	2.01009	0.0133177					AGER	-1.50224990636112	0.00414493
CNNM2	2.01005	7.88459e-10					DPPA4	-1.50219066452188	0.0479871
LOC100133545	2.00874	0.0030477					TGFB1	-1.50150151987052	0.000104574
RNF207	2.00685	0.0105767					TRIB2	-1.50103016611047	0.00320533
IGSF8	2.00684	3.09511e-11					NUDT5	-1.50085733381848	1.30353e-10
MSC	2.00671	0.00967303					FOXD2	-1.50026033205275	0.0188649
KRT86	2.00397	0.000749099					SDSL	-1.49732182347067	2.69631e-05
YBX2	2.00282	0.0163196					CLN5	-1.49725849355764	7.37037e-07
HSD11B1	2.00213	0.0207147					NCKAP1L	-1.49652056759572	0.00421952
ZFP92	2.00208	6.76117e-05					GPR89C	-1.49605617409761	0.000235124
B3GAT1	2.00201	0.000470315					TPRKB	-1.49517539512679	5.91967e-10
C11orf42	2.00109	6.08213e-09					LTBP2	-1.49486828446117	0.0264435
GIPR	2.00021	0.00286317					NIBAN2	-1.49473108929254	0.000603135
QRFPR	1.99882	0.000896181					KLF17	-1.49371320784822	0.0366389
CLMN	1.99875	2.63014e-06					PECAM1	-1.49327744137519	1.59581e-05
LOC339524	1.99854	6.87666e-07					TMEM133	-1.49321564471958	5.34688e-07
LRRC16B	1.99679	0.0111976					LOC257358	-1.49294401638807	0.00240197
MFSD2B	1.99634	6.13195e-07					TP53TG1	-1.4928691136443	7.30141e-05
HOXD1	1.99505	0.032048					TPM2	-1.49284994132261	0.0102811
KIF25	1.99369	0.000880344					EHD2	-1.4926419318487	0.00259788
SLC9A6	1.99313	7.05712e-14					CC2D2A	-1.49250726482958	2.62913e-08
FAM171A2	1.99299	0.000277891					TGFBR1	-1.49097437534261	4.87204e-07
MMD2	1.99144	0.0481571					TPT1	-1.49096181066732	0.000115732
LDHAL6A	1.99014	5.83967e-07					PILRA	-1.49092687854764	0.00154492
TCAM1P	1.99006	1.70474e-05					ALOX5	-1.49059539119974	0.00954838
SLC9A5	1.99006	0.0004575					CLEC2D	-1.49051741917208	9.50608e-10
UCHL1	1.98983	0.000838143					IQUB	-1.49043346294793	0.0332344
CMTM4	1.98949	3.33976e-06					SNHG1	-1.4904090891153	0.00011987
ESRP1	1.98777	0.00390136					LCP2	-1.49021043135948	0.000842426
FAM124A	1.9877	1.08995e-05					TNFRSF9	-1.4899610574577	0.0308097
HHIPL1	1.98738	0.000280946					GTF2IRD2B	-1.48978115908042	2.57066e-06
RAB33A	1.98428	0.0103429					DYX1C1	-1.48900780056894	0.000147721
TOM1L2	1.98389	4.74394e-10					CCR1	-1.48871663677404	0.0071251
LOC399815	1.98227	0.000654316					PCTP	-1.48809870840154	7.92471e-08
KCNK10	1.98163	0.00684969					HIST2H4A	-1.48797199724332	0.00274857
CLSTN1	1.97928	1.42063e-10					GEMIN6	-1.48760817835041	2.05869e-07
LRRTM2	1.97831	0.00216165					CLK2P	-1.48746978276027	1.18704e-08
DHCR24	1.97713	0.000634227					SAP30	-1.4869460233799	1.44994e-09
SRGAP3	1.97633	3.23167e-06					EPS8L1	-1.48684500806522	0.00111384
SH3GLB2	1.97166	9.86753e-11					CER1	-1.48674619298595	0.0285411
KCNJ11	1.9708	0.00406855					ALG3	-1.48645019050982	2.35338e-12
DPYS	1.9708	0.00102666					TMEM51	-1.48643141236697	2.22164e-06
MEF2D	1.97059	7.2881e-11					HIST1H1D	-1.48585942936866	0.0127019
C20orf203	1.96982	0.00489203					TXNDC17	-1.48467064664041	7.71065e-06
SDK2	1.96933	0.00334851					DSN1	-1.48430979326376	5.75865e-06
C2ORF82	1.96762	0.0120968					SAAL1	-1.48394524599665	1.31977e-10
ABR	1.96594	1.81729e-09					BCL7C	-1.48259740566077	9.09932e-08
TACR2	1.96571	8.53033e-07					HAUS4	-1.48200307851113	3.76288e-07
DNAH17	1.9643	0.000991685					SCARF2	-1.48116047630438	0.000986922
INPP5A	1.964	2.01923e-12					FANCA	-1.48083522320042	0.00323561
GLRB	1.96391	2.63481e-06					CDA	-1.48025661048062	0.00221401
THPO	1.96372	0.000183595					DDX60	-1.47998962279142	0.000812997
EML2	1.96048	2.86389e-06					PSMA2	-1.4798434558321	4.12186e-07
FN3K	1.95896	8.52638e-09					MYL9	-1.47840586547718	0.00989716
LYPD5	1.95853	0.000862903					IL13RA1	-1.47800265909211	0.000373265
PLCB4	1.95773	0.00564445					EMR2	-1.47779221325	0.00799431
CECR6	1.95466	3.26226e-05					UBE2L6	-1.47754225585673	8.67789e-07
NT5DC3	1.95333	4.91601e-05					ZDHHC4	-1.47746690664849	2.35543e-10
MN1	1.95287	0.00807183					SYPL1	-1.47663393858669	1.55892e-05
BAIAP2	1.95268	6.6009e-11					ETV6	-1.47494068285593	1.11338e-08
SPNS2	1.9523	1.31275e-05					C12orf60	-1.47406715242701	0.000845891
AKR1C1	1.95198	0.0396054					DHX40	-1.47368446726417	8.33783e-11
ATP2B1	1.95099	2.80956e-09					PLSCR3	-1.47276912738525	7.15418e-11
CELSR3	1.94842	0.0202429					RPS16	-1.47268017327253	7.48222e-05
CHIC1	1.9455	4.58239e-13					DUSP4	-1.47199144125306	0.0496496
PAQR6	1.94528	0.000656297					WLS	-1.47175372165566	5.46401e-06
CLDN10	1.94289	0.0148464					RECQL4	-1.47086546095995	0.00318764
LRP1B	1.94253	0.000690198					RHPN2	-1.47081593703529	0.00194449
KIT	1.93983	0.0101312					RPS29	-1.47050141314838	0.000236846
DTNB	1.93962	4.3901e-14					B4GALT1	-1.47048271484945	0.004124
MKL2	1.93941	4.53553e-09					PIK3R5	-1.47029068642323	0.00293083
C10orf90	1.93799	0.00391515					SNTB1	-1.47026868979089	1.55436e-05
C10ORF116	1.93699	0.0182001					ZCCHC9	-1.46980425485352	2.75116e-08
WDR47	1.93636	3.62896e-14					IFITM3	-1.4681496983438	0.00677905
NBL1	1.93634	7.6488e-05					IL18BP	-1.46683549138385	4.96635e-05
IGSF21	1.93561	0.0045786					POT1	-1.46633451521242	1.34441e-08
DIO2	1.93213	0.0157221					PCDHB9	-1.46498631060351	0.00203531
SYNGAP1	1.93155	5.35511e-08					CSPG4	-1.46431028361927	0.00682282
AFF3	1.92999	0.00374896					ZNF114	-1.46245847972646	0.00786459
CELSR2	1.92943	4.72985e-06					RECQL	-1.46204213900619	1.31496e-09
JAG2	1.92855	5.21843e-06					ORAI1	-1.46180671637526	2.50405e-06
CCDC136	1.92693	0.000446424					C1orf53	-1.4616527832326	0.00218312
LPHN1	1.92667	7.68186e-08					BATF3	-1.46131801982744	0.0255225
AGTPBP1	1.92665	5.55949e-08					RPL30	-1.46067470062257	8.6673e-08
ENDOU	1.92647	0.00466862					GTF2H2C	-1.46042040549003	7.79082e-07
PTPRU	1.92632	0.0188992					PSME1	-1.46039175927239	1.49482e-05
HEATR7A	1.92613	1.52462e-09					ZNF501	-1.45997528052259	7.91654e-06
CALM1	1.92607	4.11061e-11					VKORC1	-1.45959621456246	7.91609e-07
KIAA1467	1.92539	7.25553e-10					MTP18	-1.4590964412789	0.000545707
PRODH	1.92476	0.0166324					FGL2	-1.45890964600525	0.00683388
TOX2	1.92381	0.00872383					RBM43	-1.45804252886985	1.02068e-07
BAI2	1.92335	3.82807e-06					HCST	-1.45798167518376	0.00571453
RNF208	1.92309	2.15107e-06					EIF4EBP3	-1.45775020199767	0.000192096
KIAA1462	1.92263	6.19862e-05					ZDHHC12	-1.45773017220244	9.03318e-05
PFKP	1.92163	2.29044e-07					CALR	-1.4574314611225	5.30398e-09
MIMT1	1.92139	0.0178161					C7ORF36	-1.45727137845144	5.83286e-06
FKBP1AP1	1.9211	1.19754e-06					RPLP2	-1.45636579422577	1.79327e-06
NDST4	1.92056	0.00541009					POLA1	-1.45634713654437	2.18726e-07
FFAR1	1.92052	2.22077e-09					HCK	-1.45618960698599	0.00513663
FOXD4L2	1.9196	0.000872844					NAALADL1	-1.45577715957954	0.00104128
C5orf30	1.91918	3.49077e-08					PIGF	-1.45552584552871	1.29206e-08
AMY1A	1.91801	5.84992e-11					DDR1	-1.45517622158539	0.00016518
CCDC64B	1.9171	9.13674e-05					GNB4	-1.45514737047552	9.9994e-07
PCSK1	1.91699	0.0369103					DPM3	-1.45511437300436	0.000124914
QDPR	1.91603	2.69552e-07					CXorf21	-1.45448155109761	0.00567379
ELMO1	1.91562	9.40119e-05					RPA3	-1.45394920105412	3.46267e-05
ATP6V1A	1.91498	9.82139e-17					RPL23A	-1.45255851250491	2.9132e-08
MIPOL1	1.91327	0.0426058					SIGLEC5	-1.4521717823339	0.0197789
LOC283267	1.91138	7.9804e-13					MRPL13	-1.45214803973264	9.23357e-06
PRICKLE1	1.90949	0.00216321					LTBP1	-1.45205795926275	0.0173738
OSBPL1A	1.90915	7.44243e-11					TIFA	-1.45180506907418	0.00515456
OPTN	1.90821	1.78744e-09					CPNE3	-1.45150064971174	1.27459e-09
LOC285796	1.90759	0.00321313					ELMOD2	-1.45148254189929	1.28902e-09
NHSL2	1.90719	0.000170473					LOC285548	-1.45080903868589	0.038382
SLC6A12	1.90552	3.38374e-05					SSBP1	-1.4495267348692	6.56868e-09
ABHD12B	1.90529	0.00255529					ABHD14B	-1.44823898987763	1.04793e-06
SLC5A7	1.90362	1.91687e-21					ALDH3B1	-1.4479755707978	0.001194
DCTN1	1.90336	1.35893e-14					UMPS	-1.44774878743229	4.43131e-16
LOC644669	1.90233	1.79088e-20					HIST1H3G	-1.44773286526109	0.0373972
RHOBTB2	1.90149	1.51113e-08					NFAM1	-1.44606257563486	0.00411952
CLDN16	1.90005	2.17967e-16					ZFAND6	-1.44597117284838	1.25244e-06
ACTR3B	1.89999	4.79811e-10					TRAF3IP2	-1.44590971581716	1.07531e-05
DIRAS1	1.89935	5.19727e-05					TXNDC12	-1.44589616502388	1.15876e-10
FAM38B	1.89917	0.0200829					WBP5	-1.44560477852771	2.91478e-07
C5ORF53	1.89902	1.15752e-09					MAGEA12	-1.44525109215232	0.00787546
PDE10A	1.89834	0.0175233					APOL1	-1.44498596061377	0.0413346
TAFA5	1.8983	0.00142215					LMAN2L	-1.444274586548	1.49674e-12
C14orf132	1.8979	0.000760866					C4orf46	-1.44378625723824	6.65314e-07
SERTAD4	1.89782	0.0291265					MRPL36	-1.44377176686919	2.2205e-07
ENPP4	1.89651	0.00746797					SNORD1C	-1.44295155259862	0.00391324
ZDBF2	1.89553	0.000385149					FBXO8	-1.4425174896783	1.70813e-09
C19orf33	1.89549	5.10732e-06					TMEM140	-1.4423520069294	2.16785e-05
ZNF804A	1.89541	0.0213506					PON2	-1.44234378469926	0.000528244
LOC441455	1.89326	0.000415457					MAP4K1	-1.44190341265776	0.00145079
PTPRN2	1.89321	1.64467e-06					SYK	-1.44137296639667	0.00267862
PPYR1	1.89279	2.22627e-05					LPP	-1.44114748889704	0.000379431
LOC286367	1.89122	0.000318979					APOC1P1	-1.44070781506462	0.00987189
DCLK1	1.89108	0.000591616					CD37	-1.4405156184403	0.00515254
PLA1A	1.88857	0.0116259					HAS3	-1.43799766341558	0.0276205
[truncated: 1,447 more rows]
